# Supplementary material for: Dancing Bees Improve Colony Foraging Success as Long-Term Benefits Outweigh Short-Term Costs
Source: PLoS One. 2014 Aug 20;9(8):e104660. doi: 10.1371/journal.pone.0104660 (PMC4139316; doi:10.1371/journal.pone.0104660)
Supplement: Text S1 — The downloadable file, TextS1_BeeBenefitOfDance.nlogo, runs in NetLogo versions 4.1.3. NetLogo is freely available from the World Wide Web. (NLOGO) [file pone.0104660.s008.nlogo]

globals [
  ;; MODEL PARAMETERS
  ticks-per-day
  patch-yield
  patch-nectar-handling-time-mean
  patch-nectar-handling-time-error
  nest-nectar-handling-time
  patch-quality-mean
  patch-quality-error
  flight-speed
  cost-joules-flight
  cost-joules-resting
  mortality-per-tick
  joules-per-microl
  joules-per-mol
  energy-penalty-recruit
  ;; MODEL VARIABLES (E.G.: EXPERIMENTAL STATES)
  day-counter
  experimental-state
  ;; MODEL VARIABLES FOR MONITORING
  daily-trip-returners
  total-trip-returners
  total-scout-returners
  total-forager-returners
  nest-energy
  daily-nest-energy
  nest-energy-scouts
  nest-energy-foragers
  daily-nest-energy-scouts
  daily-nest-energy-foragers
  daily-recruits
  foraging-distances
  forager-persistencies
  daily-prob-dancing-scouts
  daily-prob-dancing-foragers
  my-new-seed
  persistency-file
]

patches-own [ 
  patch-type
  patch-quality
  patch-age
]

;; Scouts
breed [ idle-scouts idle-scout ]
breed [ scouts scout ]
breed [ loading-scouts loading-scout ]
breed [ returning-scouts returning-scout ]
breed [ returned-scouts returned-scout ]
breed [ disappointed-returning-scouts disappointed-returning-scout ]
;; Foragers
breed [ idle-foragers idle-forager ]
breed [ idle-dancefloor-foragers idle-dancefloor-forager ]
breed [ foragers forager ]
breed [ loading-foragers loading-forager ]
breed [ returning-foragers returning-forager ]
breed [ returned-foragers returned-forager ]
breed [ scouting-foragers scouting-forager ]
breed [ disappointed-returning-foragers disappointed-returning-forager ]


turtles-own [
  energy                           ; turtles own energy, which they will use in-flight, and when resting, this is basically the amount of nectar-load in joules
  visited-food-patch               ; the patch visited in previous round
  previously-visited-food-patch    ; the food patch visited prior to the current one
  quality-visited-food-patch       ; what molarity does the patch have
  distance-visited-food-patch      ; what is the distance of the food patch from the nest
  learnt-food-patch                ; taught by some other scout or forager
  moved-this-tick                  ; already moved this tick?
  flight-timer                     ; how long in-flight?
  loading-timer                    ; food handling time at food patch
  current-nectar-handling-time     ;
  nectar-load                      ; how much food taken
  unloading-timer                  ; food handling time when unloading in nest; this could be probably 0
  flight-length                    ; for levi flight
  levy-mu                          ; mu for levi flight
  daily-trip-counter               ; how many trips were made on a day
  daily-energy-counter             ; how much energy was collected on a day
  energy-per-trip                  ; daily-energy-counter / daily-trip-counter
  days-persistent-counter          ; count how many days in a row an agent has visited the same patch
  patch-persistencies              ; to store each of the patch persistencies
]

to setup
  clear-all
  ifelse use-random-seed  [
    random-seed current-random-seed
  ][
    set my-new-seed new-seed
    random-seed my-new-seed
  ]
  ;; SET MODEL PARAMS
  set ticks-per-day 8640
  set experimental-state initial-non-switch-state ;
  set patch-yield 50 ; Nu�ez 1966
  set patch-nectar-handling-time-mean 180
  set patch-nectar-handling-time-error 60
  set nest-nectar-handling-time 6
  set patch-quality-mean patch-mean-mol
  set patch-quality-error patch-mean-mol / 5
  set flight-speed  .7              ; corresponds to 0.07 km
  set cost-joules-resting 0.04861   ; 6.25 J / km, flight speed is 0.07km per tick, so per tick 0.07 * 6.25 J / 9 is the resting metabolism
  set cost-joules-flight cost-joules-resting * 9
  set mortality-per-tick 0.000007
  set joules-per-microl 5.819       
  set joules-per-mol 5645000        ; from http://books.google.co.uk/books?id=FRfcVwFr17IC&pg=PA282&lpg=PA282&dq=sucrose+joules+per+gram&source=bl&ots=PnsvJxMh2U&sig=Jz4WsIJiFkhX4VCd9gaRquV0urY&hl=de&sa=X&ei=iEMiUL7YHaGS0QXB84CQDA&ved=0CGkQ6AEwBDge#v=onepage&q=sucrose%20joules%20per%20gram&f=false
  set energy-penalty-recruit 325
  ;; RESET COUNTERS
  set day-counter 0
  set daily-trip-returners 0
  set total-trip-returners 0
  set total-scout-returners 0
  set total-forager-returners 0
  set nest-energy 0
  set nest-energy-scouts 0
  set daily-nest-energy-scouts 0
  set nest-energy-foragers 0
  set daily-nest-energy-foragers 0
  set daily-nest-energy 0
  set forager-persistencies [ ]
  set daily-prob-dancing-scouts [ ]
  set daily-prob-dancing-foragers [ ]
  ;; SETUP PATCHES AND TURTLES
  setup-patches
  set-default-shape turtles "bee"   ; maybe you have to do Tools->Turtle Shapes Editor->Import From Library to get the bee.
  setup-turtles
  set persistency-file (word "persistencies_" (word my-new-seed) ".txt")
  file-open persistency-file
  file-print (word "id, " "days.persistent, " "day")
  file-close
end

to setup-patches
  ask patches [
    set patch-type "blank"
  ]
  ask patches with [ distancexy 0 0 > distance-food ] [
    if random 10000 / 10000 < density-food [
      set patch-type "forage"
      set patch-quality random-normal patch-quality-mean patch-quality-error
      set pcolor scale-color red patch-quality 0 3
      set patch-age -1
      if patch-max-age > 0 [
        set patch-age (one-of n-values (patch-max-age + 1) [?])
      ]
    ]
  ]
  set-current-plot "Patch age"
  set-current-plot-pen "default"
  histogram [ patch-age ] of patches with [ patch-type = "forage" ]
  ask patches with [ pxcor = 0 and pycor = 0 ] [
    set patch-type "nest"         ; the nest, or hive patch
    set pcolor white
  ]
end

to setup-turtles
  create-idle-dancefloor-foragers initial-recruits
  ask idle-dancefloor-foragers [ set color white ]  
  create-idle-scouts initial-scouts
  ask idle-scouts [ set color yellow ]
  ask turtles [
    set energy 0
    set flight-length 0
    set levy-mu slider-levy-mu    ; 2.4 should be the default (Reynolds et al)
    set nectar-load 0
    set daily-trip-counter 0
    set daily-energy-counter 0
    set energy-per-trip 0
    set days-persistent-counter 0
    set patch-persistencies []
    
  ]
  if pen-down-scout [
    let pen-turtle one-of idle-scouts
    if ( pen-turtle != nobody )[
       ask pen-turtle [ set color blue set pen-mode "down" ]
    ]
  ]
  
  if pen-down-forager [
    let pen-turtle one-of idle-dancefloor-foragers 
    if ( pen-turtle != nobody ) [
      ask pen-turtle [ set color green set pen-mode "down" ]
    ]
  ]
end

to go
  if(day-counter - initial-non-switch-phase = 0 and ticks mod ticks-per-day = 0)[
    set experimental-state initial-experimental-state
  ]
  if (day-counter - initial-non-switch-phase) mod experimental-time-frame-size = 0 and ticks mod ticks-per-day = 0 and switch-experimental-states and day-counter > initial-non-switch-phase [
    ifelse experimental-state = "scouting" [
      set experimental-state "dancing"
    ][
      set experimental-state "scouting"
    ]
  ]   
  ask turtles [ set moved-this-tick false ]
  ask idle-scouts with [ moved-this-tick = false ] [
    set energy energy - cost-joules-resting
    set moved-this-tick true
    if ((random 1000)) / 1000 < exit-prob and flight-time [
      set flight-timer 0
      set breed scouts
    ]
  ]
  ask scouts with [ moved-this-tick = false ] [ 
    set moved-this-tick true
    set flight-timer flight-timer + 1
    move-levy-flight
    if [ patch-type ] of patch-here = "forage" and patch-discovery-chance > (random 1000 / 1000) [
      set visited-food-patch patch-here
      set quality-visited-food-patch [ patch-quality ] of patch-here
      set distance-visited-food-patch [ distancexy 0 0 ] of patch-here
      set loading-timer 0
      set breed loading-scouts
      set current-nectar-handling-time random-normal patch-nectar-handling-time-mean patch-nectar-handling-time-error
    ]
    if not flight-time [
      set breed disappointed-returning-scouts
    ]
  ]
  ask loading-scouts with [ moved-this-tick = false ] [
    set energy energy - cost-joules-resting
    set moved-this-tick true
    set flight-timer flight-timer + 1
    set loading-timer loading-timer + 1
    if loading-timer > current-nectar-handling-time [
      set nectar-load nectar-load + patch-yield
      set breed returning-scouts
    ]
  ]
  ask returning-scouts with [ moved-this-tick = false ] [
    set moved-this-tick true
    set flight-timer flight-timer + 1
    facexy 0 0
    set energy energy - cost-joules-flight
    fd flight-speed
    if [ patch-type ] of patch-here = "nest" [
      set unloading-timer 0
      set breed returned-scouts  
    ]
  ]
  ask returned-scouts with [ moved-this-tick = false ] [
    set energy energy - cost-joules-resting
    set moved-this-tick true
    set unloading-timer unloading-timer + 1
    let taught-patch visited-food-patch
    let quality-taught-patch quality-visited-food-patch
    let distance-taught-patch distance-visited-food-patch
    if unloading-timer > nest-nectar-handling-time [
      let probability-dance-yes dance-response quality-taught-patch distance-taught-patch ; distance here is in patches, will be in km later
      set probability-dance-yes probability-dance-yes * dance-response-influx (count returned-scouts + count returned-foragers)
      set daily-prob-dancing-scouts sentence daily-prob-dancing-scouts probability-dance-yes
      if (probability-dance-yes > (random 1000000) / 1000000) [
        let max-num-recruits count idle-dancefloor-foragers-here
        let current-num-recruits 0
        ifelse max-num-recruits < num-recruits-per-dance [
          set current-num-recruits max-num-recruits
        ][
          set current-num-recruits num-recruits-per-dance
        ]
        let recruits n-of current-num-recruits idle-dancefloor-foragers-here
        if ( recruits != nobody ) and flight-time [
          set daily-recruits daily-recruits + count recruits
          ask recruits [
            let proportion-dance-success 0
            ifelse experimental-state = "scouting" [
              set proportion-dance-success 1
            ][
              set proportion-dance-success prop-dance-success
            ]
            if proportion-dance-success > random 1000 / 1000 [
              set moved-this-tick true
              set learnt-food-patch taught-patch
              set flight-timer 0
              ifelse experimental-state = "scouting" [
                set breed scouting-foragers
              ][
                set energy energy - energy-penalty-recruit
                set breed foragers
              ]
            ]
          ]
        ]
      ]
      let energy-returned energy + joules-from-nectar nectar-load quality-visited-food-patch
      set daily-energy-counter daily-energy-counter + energy-returned
      set daily-trip-counter daily-trip-counter + 1
      count-trip
      count-scout-trip energy-returned
      set nest-energy nest-energy + energy-returned
      set daily-nest-energy daily-nest-energy + energy-returned
      set energy 0
      set nectar-load 0
      ifelse flight-time [
        set breed scouts
      ][
        set breed idle-scouts
      ]
    ]
  ]
  ask disappointed-returning-scouts with [ moved-this-tick = false ] [
    set flight-timer flight-timer + 1
    facexy 0 0
    fd flight-speed
    set energy energy - cost-joules-flight
    if [ patch-type ] of patch-here = "nest" [
      let energy-returned energy + joules-from-nectar nectar-load quality-visited-food-patch
      set nest-energy nest-energy + energy-returned
      set daily-nest-energy daily-nest-energy + energy-returned
      set energy 0
      set nectar-load 0
      set breed idle-scouts  
    ]
  ]
  ask idle-dancefloor-foragers with [ moved-this-tick = false ][
    set energy energy - cost-joules-resting
    set moved-this-tick true
    if ((random 1000000)) / 1000000 < exit-prob-idle-dancefloor-foragers and flight-time [
      set flight-timer 0
      set breed scouting-foragers
    ]
  ]
  ask idle-foragers with [ moved-this-tick = false ] [
    set energy energy - cost-joules-resting
    set moved-this-tick true
    if ((random 1000)) / 1000 < exit-prob and flight-time [
      set flight-timer 0
      set breed foragers
    ]
  ]
  ask foragers with [ moved-this-tick = false ] [ ; there got to be a more elegant way to do this
    set moved-this-tick true
    set flight-timer flight-timer + 1
    let xTemp [ pxcor ] of learnt-food-patch
    let yTemp [ pycor ] of learnt-food-patch
    facexy xTemp yTemp
    forward flight-speed
    set energy energy - cost-joules-flight
    if patch-here = learnt-food-patch [
      ifelse [ patch-type ] of patch-here = "forage" [
        set previously-visited-food-patch visited-food-patch
        set visited-food-patch patch-here
        set quality-visited-food-patch [ patch-quality ] of patch-here
        set distance-visited-food-patch [ distancexy 0 0 ] of patch-here
        set loading-timer 0
        set breed loading-foragers
        set current-nectar-handling-time random-normal patch-nectar-handling-time-mean patch-nectar-handling-time-error
      ] [
        set breed disappointed-returning-foragers ; changed from set breed scouting-foragers ; do foragers that don't find the source return to hive or scout?
        set patch-persistencies sentence patch-persistencies days-persistent-counter
        set days-persistent-counter 0
      ]
    ]
  ]
  ask scouting-foragers [
    set moved-this-tick true
    set flight-timer flight-timer + 1
    move-levy-flight
    if [ patch-type ] of patch-here = "forage" and patch-discovery-chance > (random 1000 / 1000) [
      set previously-visited-food-patch visited-food-patch
      set visited-food-patch patch-here
      set quality-visited-food-patch [ patch-quality ] of patch-here
      set distance-visited-food-patch [ distancexy 0 0 ] of patch-here
      set loading-timer 0
      set breed loading-foragers
      set current-nectar-handling-time random-normal patch-nectar-handling-time-mean patch-nectar-handling-time-error
    ]
    if not flight-time [
      set breed disappointed-returning-foragers
    ]
  ]
  ask loading-foragers with [ moved-this-tick = false ] [
    set energy energy - cost-joules-resting
    set moved-this-tick true
    set flight-timer flight-timer + 1
    set loading-timer loading-timer + 1
    if loading-timer > current-nectar-handling-time [
      set nectar-load nectar-load + patch-yield ; [ patch-quality ] of patch-here
      set breed returning-foragers
    ]
  ]
  ask returning-foragers with [ moved-this-tick = false ] [
    set moved-this-tick true
    set flight-timer flight-timer + 1
    facexy 0 0
    fd flight-speed
    set energy energy - cost-joules-flight
    if [ patch-type ] of patch-here = "nest" [
      set unloading-timer 0
      set breed returned-foragers  
    ]
  ]
  ask returned-foragers with [ moved-this-tick = false ] [
    set energy energy - cost-joules-resting
    set moved-this-tick true
    set unloading-timer unloading-timer + 1
    let taught-patch visited-food-patch
    let quality-taught-patch quality-visited-food-patch
    let distance-taught-patch distance-visited-food-patch
    if unloading-timer > nest-nectar-handling-time [
      let probability-dance-yes dance-response quality-taught-patch distance-taught-patch ; distance here is in patches, will be in km later
      set probability-dance-yes probability-dance-yes * dance-response-influx (count returned-scouts + count returned-foragers)
      set daily-prob-dancing-foragers sentence daily-prob-dancing-foragers probability-dance-yes
      if (probability-dance-yes > (random 1000000) / 1000000) [
        let max-num-recruits count idle-dancefloor-foragers-here
        let current-num-recruits 0
        ifelse max-num-recruits < num-recruits-per-dance [
          set current-num-recruits max-num-recruits
        ][
          set current-num-recruits num-recruits-per-dance
        ]
        let recruits n-of current-num-recruits idle-dancefloor-foragers-here
        if ( recruits != nobody ) and flight-time [
          set daily-recruits daily-recruits + count recruits
          ask recruits [
            let proportion-dance-success 0
            ifelse experimental-state = "scouting" [
              set proportion-dance-success 1
            ][
              set proportion-dance-success prop-dance-success
            ]
            if proportion-dance-success > random 1000 / 1000  [
              set moved-this-tick true
              set learnt-food-patch taught-patch
              ifelse experimental-state = "scouting" [
                set breed scouting-foragers
              ][
                set energy energy - energy-penalty-recruit
                set breed foragers
              ]
            ]
          ]
        ]
      ]
      let energy-returned energy + joules-from-nectar nectar-load quality-visited-food-patch
      set daily-energy-counter daily-energy-counter + energy-returned
      set daily-trip-counter daily-trip-counter + 1
      count-trip
      count-forager-trip energy-returned
      set nest-energy nest-energy + energy-returned
      set daily-nest-energy daily-nest-energy + energy-returned
      set energy 0
      set nectar-load 0
      set learnt-food-patch visited-food-patch
      set breed idle-foragers
    ]
  ]
  ask disappointed-returning-foragers with [ moved-this-tick = false ] [
    set flight-timer flight-timer + 1
    facexy 0 0
    fd flight-speed
    set energy energy - cost-joules-flight
    if [ patch-type ] of patch-here = "nest" [
      let energy-returned energy + joules-from-nectar nectar-load quality-visited-food-patch
      set nest-energy nest-energy + energy-returned
      set daily-nest-energy daily-nest-energy + energy-returned
      set energy 0
      set nectar-load 0
      set breed idle-dancefloor-foragers
    ]
  ]
  ask turtles [
    turn-wiggle
    ifelse daily-trip-counter > 0 [
        set energy-per-trip daily-energy-counter / daily-trip-counter
      ][
        set energy-per-trip 0
      ]
    if random 1000000 / 1000000 < mortality-per-tick [
      set patch-persistencies sentence patch-persistencies days-persistent-counter
      let file-written write-persistencies-to-file self
      ; set forager-persistencies sentence forager-persistencies mean patch-persistencies
      set forager-persistencies sentence forager-persistencies patch-persistencies
      hatch 1 [
        set xcor 0
        set ycor 0
        set visited-food-patch patch 0 0
        set previously-visited-food-patch patch 0 0
        set quality-visited-food-patch 0
        set distance-visited-food-patch 0
        set learnt-food-patch patch 0 0
        set moved-this-tick true
        set flight-timer 0
        set loading-timer 0
        set current-nectar-handling-time 0
        set nectar-load 0
        set unloading-timer 0
        set flight-length 0
        set levy-mu slider-levy-mu
        set daily-trip-counter 0
        set daily-energy-counter 0
        set energy-per-trip 0
        set days-persistent-counter 0
        set patch-persistencies []
      ]
      die
    ]
  ]
  if ticks mod ticks-per-day = 0 and day-counter = 51 [ ; = 8640 ticks
    ask turtles [
      let file-written write-persistencies-to-file self
      ;; show (word file-written)
    ]
  ]
  if ticks mod ticks-per-day = 0 [ ; = 8640 ticks
    ; reset the daily counters
    set daily-recruits 0
    set daily-trip-returners 0
    set daily-nest-energy 0
    set daily-nest-energy-scouts 0
    set daily-nest-energy-foragers 0
    set daily-prob-dancing-scouts [ ]
    set daily-prob-dancing-foragers [ ]
    set foraging-distances [ ]
    set day-counter day-counter + 1
    ask turtles [
      set daily-energy-counter 0
      set daily-trip-counter 0
    ]
    ; do patches stay food or become food sources?
    ask patches with [ patch-type = "forage" and distancexy 0 0 > distance-food ] [
      set patch-age patch-age + 1
      if patch-age > patch-max-age [
        set patch-type "blank"
        set patch-quality 0
        set patch-age 0
        set pcolor black
        ask one-of patches with  [ patch-type = "blank"  and distancexy 0 0 > distance-food ] [
          set patch-type "forage"
          set patch-quality random-normal patch-quality-mean patch-quality-error
          set pcolor scale-color red patch-quality 0 3 
        ]
      ]
    ]
    ask idle-foragers [
      let probability-abandon-current-patch probability-abandoning quality-visited-food-patch distance-visited-food-patch
      ifelse probability-abandon-current-patch > random 1000000 / 1000000 or not persistency [
        set breed idle-dancefloor-foragers
        set patch-persistencies sentence patch-persistencies days-persistent-counter
        set days-persistent-counter 0
      ][
        set days-persistent-counter days-persistent-counter + 1
      ]
    ]
  ]
  ; get the foraging distances of the returned foragers
  let new-foraging-distances [( distancexy [ pxcor ] of visited-food-patch [ pycor ] of visited-food-patch) * 0.1 ] of returned-foragers 
  if not empty? new-foraging-distances [
    set foraging-distances sentence new-foraging-distances foraging-distances
  ]
  
  tick
  
  do-plotting
end

;; http://groups.yahoo.com/group/netlogo-users/message/10534
;; following Viswanathan et al. Nature 1999
to move-levy-flight
  set energy energy - cost-joules-flight
  if flight-length <= 0 [
    rt random 360
    set flight-length levy levy-mu
  ]
  ifelse flight-length < flight-speed [
    fd flight-length
    set flight-length 0
  ][
    fd flight-speed
    set flight-length flight-length - flight-speed
  ]
end

to-report levy [ p-mu ]
  let result 0
  ifelse p-mu <= 1 [
    set result random-float 100000000000
  ][
    ifelse p-mu >= 3 [
      set result abs random-normal 5 1;0 1
    ][
      let a random-float 1
      set result exp ( ln (a) * (1 / 1 - p-mu)) ; this might need to be changed according to Reynolds. Mu should be alright now.
    ]
  ]
  report result
end

to turn-wiggle
  right random 40
  left random 40
end

to count-trip
  set daily-trip-returners daily-trip-returners + 1
  set total-trip-returners total-trip-returners + 1
end

to count-scout-trip [ p-joules ]
  set total-scout-returners total-scout-returners + 1
  set nest-energy-scouts nest-energy-scouts + p-joules
  set daily-nest-energy-scouts daily-nest-energy-scouts + p-joules
end

to count-forager-trip [ p-joules ]
  set total-forager-returners total-forager-returners + 1
  set nest-energy-foragers nest-energy-foragers + p-joules
  set daily-nest-energy-foragers daily-nest-energy-foragers + p-joules
end

to-report flight-time
  let result false
  if ( sin ((2 * pi * ticks / ticks-per-day) * (180 / pi )) ) > 0.1 [
    set result true
  ]
  report result
end

to-report num-scouts
  let result 0
  set result count idle-scouts + count scouts + count loading-scouts + count returning-scouts + count returned-scouts + count disappointed-returning-scouts
  report result
end

; All dance and abandoning thresholds based on data from Bosch and Seeley
to-report dance-response [ pMol pDistance ]
  let result 0
  let deval-mol pMol + 1.02 - distance-factor pDistance
  if deval-mol <= 0.00001 [ set deval-mol 0.00001 ]
  set result 0.956937 / (1 + exp ((0.2721966 - ln deval-mol) / 0.2624014))
  report result
end

; have to re-calculate from distance in patches to distance in km
; should be distance in km, but this does only work for distances under 80 km
to-report distance-factor [ pDistance ]
  let result 0
  let tempDist pDistance * 100
  set result 0.04915919 - 0.00002851457 * tempDist + 0.00000003174098 * (tempDist * tempDist)
  report result
end

; compute the probability of dance depending on the influx of bees
to-report dance-response-influx [ pInflux ]
  let result 0
  ifelse influx-size-dependent [
    ifelse pInflux <= 20 [
      set result 1 - 0.035 * pInflux
    ][
    set result 0.3
    ]
  ][
    let colony-size (initial-scouts + initial-recruits)
    let influx-growth-rate (100 / colony-size)
    let influx-limit 0.3
    set result ((1 - influx-limit) * exp (influx-growth-rate * (- pInflux + colony-size / 30)) / ((1 - influx-limit) + exp (influx-growth-rate * (- pInflux + colony-size / 30)))) + influx-limit
  ]
  report result
end

to-report probability-abandoning [ pMol pDistance ]
  let result 0
  let deval-mol pMol + 1.02 - distance-factor pDistance
  if deval-mol <= 0.00001 [ set deval-mol 0.00001 ]
  set result (1 - (0.956937 / (1 + exp ((0.2721966 - ln (deval-mol + 0.6687)) / 0.2624014))))
  report result
end

; provide volume in microlitre and the molarity
to-report joules-from-nectar [ pVolume pMolarity ]
  let reslt 0
  let volume-litre pVolume / 1000000
  let mol-sugar volume-litre * pMolarity
  set reslt mol-sugar * joules-per-mol
  report reslt
end


to-report num-foragers
  let result 0
  set result count idle-dancefloor-foragers + count idle-foragers + count foragers + count loading-foragers + count returning-foragers + count returned-foragers + count scouting-foragers + count disappointed-returning-foragers
  report result
end

to-report get-median-foraging-distance
  let result 0
  if is-list? foraging-distances [ set result median foraging-distances ]
  report result
end

to-report get-mean-scout-yield
  let result 0
  if count idle-scouts > 0 [
    set result mean [ energy-per-trip ] of idle-scouts
  ]
  report result
end

to-report get-mean-forager-yield
  let result 0
  let current-idle-foragers (turtle-set idle-foragers idle-dancefloor-foragers)
  if count current-idle-foragers > 0 [
    set result mean [ energy-per-trip ] of current-idle-foragers
  ]
  report result
end

to-report get-mean-scout-dance-prob
  let result 0
  if not empty? daily-prob-dancing-scouts [
    set result mean daily-prob-dancing-scouts
  ]
  report result
end

to-report get-mean-forager-dance-prob
  let result 0
  if not empty? daily-prob-dancing-foragers [
    set result mean daily-prob-dancing-foragers
  ]
  report result
end

to-report get-mean-forager-persistencies
  let result 0
  if not empty? forager-persistencies [ set result mean forager-persistencies ]
  report result
end

to-report write-persistencies-to-file [ which-turtle ]
  let result 0
  file-open persistency-file
  ask which-turtle [
    foreach patch-persistencies [
      file-print (word who ", " ? ", " day-counter)
    ]
  ]
  file-close
  report result
end

to do-plotting
  set-current-plot "unloading-agents"
  let num-unloading-agents count returned-scouts + count returned-foragers
  set-current-plot-pen "default"
  plotxy ticks num-unloading-agents
  
  if ticks mod ticks-per-day = 0 [
    set-current-plot "Daily returned foragers"
    set-current-plot-pen "default"
    plotxy day-counter daily-trip-returners
    
    set-current-plot "Daily honey gain"
    set-current-plot-pen "default"
    plotxy day-counter daily-nest-energy / 12719360
    
    set-current-plot "Patch age"
    set-current-plot-pen "default"
    histogram [ patch-age ] of patches with [ patch-type = "forage" ]
    
    set-current-plot "Daily Energy Per Forager"
    set-current-plot-pen "recruit"
    plotxy ticks get-mean-forager-yield
    set-current-plot-pen "scout"
    plotxy ticks get-mean-scout-yield
    
    set-current-plot "Persistency"
    set-current-plot-pen "default"
    histogram forager-persistencies
    
    set-current-plot "Probability of Dances"
    set-current-plot-pen "scouts"
    plotxy ticks get-mean-scout-dance-prob
    set-current-plot-pen "foragers"
    plotxy ticks get-mean-forager-dance-prob
  ]
  
  set-current-plot "Energy brought in foragers / scouts"
  let load-foragers-plot 0
  if total-forager-returners > 0 [
    set load-foragers-plot nest-energy-foragers / total-forager-returners
  ]
  let load-scouts-plot 0
  if total-scout-returners > 0 [
    set load-scouts-plot nest-energy-scouts / total-scout-returners
  ]
  let load-total-plot 0
  if total-forager-returners > 0 and total-scout-returners > 0 [
    set load-total-plot (nest-energy-foragers + nest-energy-scouts) / (total-forager-returners + total-scout-returners); load-foragers-plot + load-scouts-plot
  ]
  set-current-plot-pen "foragers"
  plotxy ticks load-foragers-plot
  set-current-plot-pen "scouts"
  plotxy ticks load-scouts-plot
  set-current-plot-pen "total"
  plotxy ticks load-total-plot
  
  set-current-plot "Energy (kJ) stored in the hive"
  set-current-plot-pen "default"
  plotxy ticks nest-energy / 1000
  
  set-current-plot "Foraging distances"
  set-current-plot-pen "default"
  histogram foraging-distances
  
end
@#$#@#$#@
GRAPHICS-WINDOW
733
68
1145
501
100
100
2.0
1
10
1
1
1
0
0
0
1
-100
100
-100
100
0
0
1
ticks

SLIDER
47
32
219
65
initial-scouts
initial-scouts
0
500
30
1
1
NIL
HORIZONTAL

SLIDER
33
684
205
717
density-food
density-food
0
0.20
0.05
0.0001
1
NIL
HORIZONTAL

BUTTON
260
11
323
44
setup
setup
NIL
1
T
OBSERVER
NIL
S
NIL
NIL

BUTTON
360
10
423
43
go
go
T
1
T
OBSERVER
NIL
NIL
NIL
NIL

BUTTON
438
10
515
43
Go once
go
NIL
1
T
OBSERVER
NIL
G
NIL
NIL

SLIDER
44
178
216
211
exit-prob
exit-prob
0
1
0.815
0.001
1
NIL
HORIZONTAL

PLOT
377
59
537
179
unloading-agents
ticks
no. unloading agents
0.0
10.0
0.0
10.0
true
false
PENS
"default" 1.0 0 -16777216 true

SLIDER
33
648
205
681
distance-food
distance-food
1
150
1
1
1
NIL
HORIZONTAL

TEXTBOX
49
14
199
32
Number of agents in the hive
11
0.0
1

TEXTBOX
46
141
248
169
The probability with which idle scouts leave the hive
11
0.0
1

TEXTBOX
42
562
407
665
Parameters regarding the food source:\n- the distance of food from the hive\n- the density of the food (probability that any given patch bears forage)\n- whether food lasts for several days or perishes quickly (1)
11
0.0
1

MONITOR
256
58
370
103
Proportion of scouts
num-scouts / (num-scouts + num-foragers)
2
1
11

MONITOR
257
113
372
158
NIL
daily-trip-returners
17
1
11

SLIDER
382
504
593
537
experimental-time-frame-size
experimental-time-frame-size
0
20
3
1
1
NIL
HORIZONTAL

MONITOR
257
170
371
215
NIL
experimental-state
17
1
11

SLIDER
33
721
205
754
patch-max-age
patch-max-age
0
51
1
1
1
NIL
HORIZONTAL

PLOT
542
62
702
182
Daily returned foragers
NIL
NIL
0.0
10.0
0.0
10.0
true
false
PENS
"default" 1.0 0 -16777216 true
"stores" 1.0 0 -11221820 true

SWITCH
803
16
966
49
pen-down-scout
pen-down-scout
1
1
-1000

SWITCH
977
17
1141
50
pen-down-forager
pen-down-forager
1
1
-1000

MONITOR
734
642
894
687
Energy (kJ) stored in the nest
nest-energy / 1000
2
1
11

MONITOR
1176
443
1399
488
Daily accumulation of energy (kJ) in the nest
daily-nest-energy / 1000
2
1
11

INPUTBOX
48
485
176
545
initial-experimental-state
dancing
1
0
String

SWITCH
383
430
588
463
switch-experimental-states
switch-experimental-states
0
1
-1000

TEXTBOX
55
386
205
416
can be \"dancing\" or \"scouting\"
11
0.0
1

MONITOR
1179
506
1397
551
mean energy borught back by scouts
mean [ energy + joules-from-nectar nectar-load quality-visited-food-patch ] of returned-scouts
2
1
11

MONITOR
1180
559
1409
604
mean energy brought back by foragers
mean [ energy + joules-from-nectar nectar-load quality-visited-food-patch ] of returned-foragers
2
1
11

TEXTBOX
52
75
202
93
Number of recruits
11
0.0
1

SLIDER
46
94
218
127
initial-recruits
initial-recruits
0
1080
270
1
1
NIL
HORIZONTAL

MONITOR
1180
610
1261
655
NIL
day-counter
0
1
11

SLIDER
197
428
377
461
num-recruits-per-dance
num-recruits-per-dance
0
10
1
1
1
NIL
HORIZONTAL

BUTTON
528
12
623
45
Go one day
repeat ticks-per-day [ go ]
NIL
1
T
OBSERVER
NIL
NIL
NIL
NIL

SLIDER
198
466
377
499
prop-dance-success
prop-dance-success
0
1
0.25
0.01
1
NIL
HORIZONTAL

PLOT
902
511
1146
631
Energy brought in foragers / scouts
NIL
NIL
0.0
10.0
0.0
1.0
true
true
PENS
"foragers" 1.0 0 -955883 true
"scouts" 1.0 0 -8630108 true
"total" 1.0 0 -16777216 true

SLIDER
33
799
206
832
patch-discovery-chance
patch-discovery-chance
0
1
0.5
0.01
1
NIL
HORIZONTAL

SLIDER
382
468
562
501
initial-non-switch-phase
initial-non-switch-phase
0
20
3
1
1
NIL
HORIZONTAL

SLIDER
45
303
284
336
exit-prob-idle-dancefloor-foragers
exit-prob-idle-dancefloor-foragers
0
0.0001
9.0E-5
0.00001
1
NIL
HORIZONTAL

TEXTBOX
43
279
392
299
The probability that idle recruits will leave the hive and scout
11
0.0
1

PLOT
734
511
894
631
Energy (kJ) stored in the hive
NIL
NIL
0.0
10.0
0.0
10.0
true
false
PENS
"default" 1.0 0 -16777216 true

MONITOR
903
642
1065
687
~ Honey (kg)
nest-energy / 12719360
3
1
11

INPUTBOX
48
418
176
478
initial-non-switch-state
dancing
1
0
String

MONITOR
1269
611
1403
656
NIL
daily-recruits
17
1
11

PLOT
377
189
701
400
Probability of Dances
time
prob
0.0
1.0
0.0
1.0
true
false
PENS
"scouts" 0.01 0 -8630108 true
"foragers" 1.0 0 -955883 true

PLOT
736
692
1145
812
Daily honey gain
NIL
NIL
0.0
10.0
0.0
0.25
true
false
PENS
"default" 1.0 0 -16777216 true

PLOT
215
648
395
768
Patch age
NIL
NIL
0.0
28.0
0.0
10.0
true
false
PENS
"default" 1.0 1 -16777216 true

SLIDER
33
760
205
793
patch-mean-mol
patch-mean-mol
0
2.5
1
0.1
1
NIL
HORIZONTAL

PLOT
1420
502
1620
652
Foraging distances
NIL
NIL
0.0
10.0
0.0
1.0
true
false
PENS
"default" 0.1 1 -16777216 true

SLIDER
44
220
216
253
slider-levy-mu
slider-levy-mu
0
4
2.4
0.1
1
NIL
HORIZONTAL

SWITCH
199
505
375
538
influx-size-dependent
influx-size-dependent
1
1
-1000

PLOT
1171
70
1371
220
Daily Energy Per Forager
NIL
NIL
0.0
10.0
0.0
10.0
true
false
PENS
"recruit" 1.0 0 -955883 true
"scout" 1.0 0 -8630108 true

MONITOR
1176
231
1325
276
Mean recruit persistency
get-mean-forager-persistencies
2
1
11

PLOT
1172
280
1372
430
Persistency
NIL
NIL
0.0
10.0
0.0
10.0
true
false
PENS
"default" 1.0 1 -16777216 true

TEXTBOX
52
357
371
375
Parameters for spatial information transfer (aka dance)
12
0.0
1

INPUTBOX
483
678
638
738
current-random-seed
3770773560223156
1
0
Number

SWITCH
482
640
638
673
use-random-seed
use-random-seed
1
1
-1000

SWITCH
591
431
719
464
persistency
persistency
0
1
-1000

@#$#@#$#@
MODEL FOR SCH�RCH AND GR�TER (2014) DANCING BEES IMPROVE COLONY FORAGING SUCCESS AS LONG-TERM BENEFITS OUTWEIGH SHORT-TERM COSTS, PLOS ONE
----------------------------------------------------------------------------------------------------------------------------------------------

The present model is a spatially explicit agent-based simulation model (ABM) of two types of agents in a foraging context, scouts and recruits. We explored how potential long-term effects of spatial communication by means of waggle dances affect honeybee colony success in different environments. We tested how different experimental designs that were used previously to measure empirically the benefits of spatial communication affect foraging success of our virtual colonies in different environments (Please see Sch�rch and Gr�ter (2014), PloS ONE for more details).
@#$#@#$#@
default
true
0
Polygon -7500403 true true 150 5 40 250 150 205 260 250

airplane
true
0
Polygon -7500403 true true 150 0 135 15 120 60 120 105 15 165 15 195 120 180 135 240 105 270 120 285 150 270 180 285 210 270 165 240 180 180 285 195 285 165 180 105 180 60 165 15

arrow
true
0
Polygon -7500403 true true 150 0 0 150 105 150 105 293 195 293 195 150 300 150

bee
true
0
Polygon -1184463 true false 152 149 77 163 67 195 67 211 74 234 85 252 100 264 116 276 134 286 151 300 167 285 182 278 206 260 220 242 226 218 226 195 222 166
Polygon -16777216 true false 150 149 128 151 114 151 98 145 80 122 80 103 81 83 95 67 117 58 141 54 151 53 177 55 195 66 207 82 211 94 211 116 204 139 189 149 171 152
Polygon -7500403 true true 151 54 119 59 96 60 81 50 78 39 87 25 103 18 115 23 121 13 150 1 180 14 189 23 197 17 210 19 222 30 222 44 212 57 192 58
Polygon -16777216 true false 70 185 74 171 223 172 224 186
Polygon -16777216 true false 67 211 71 226 224 226 225 211 67 211
Polygon -16777216 true false 91 257 106 269 195 269 211 255
Line -1 false 144 100 70 87
Line -1 false 70 87 45 87
Line -1 false 45 86 26 97
Line -1 false 26 96 22 115
Line -1 false 22 115 25 130
Line -1 false 26 131 37 141
Line -1 false 37 141 55 144
Line -1 false 55 143 143 101
Line -1 false 141 100 227 138
Line -1 false 227 138 241 137
Line -1 false 241 137 249 129
Line -1 false 249 129 254 110
Line -1 false 253 108 248 97
Line -1 false 249 95 235 82
Line -1 false 235 82 144 100

box
false
0
Polygon -7500403 true true 150 285 285 225 285 75 150 135
Polygon -7500403 true true 150 135 15 75 150 15 285 75
Polygon -7500403 true true 15 75 15 225 150 285 150 135
Line -16777216 false 150 285 150 135
Line -16777216 false 150 135 15 75
Line -16777216 false 150 135 285 75

bug
true
0
Circle -7500403 true true 96 182 108
Circle -7500403 true true 110 127 80
Circle -7500403 true true 110 75 80
Line -7500403 true 150 100 80 30
Line -7500403 true 150 100 220 30

butterfly
true
0
Polygon -7500403 true true 150 165 209 199 225 225 225 255 195 270 165 255 150 240
Polygon -7500403 true true 150 165 89 198 75 225 75 255 105 270 135 255 150 240
Polygon -7500403 true true 139 148 100 105 55 90 25 90 10 105 10 135 25 180 40 195 85 194 139 163
Polygon -7500403 true true 162 150 200 105 245 90 275 90 290 105 290 135 275 180 260 195 215 195 162 165
Polygon -16777216 true false 150 255 135 225 120 150 135 120 150 105 165 120 180 150 165 225
Circle -16777216 true false 135 90 30
Line -16777216 false 150 105 195 60
Line -16777216 false 150 105 105 60

car
false
0
Polygon -7500403 true true 300 180 279 164 261 144 240 135 226 132 213 106 203 84 185 63 159 50 135 50 75 60 0 150 0 165 0 225 300 225 300 180
Circle -16777216 true false 180 180 90
Circle -16777216 true false 30 180 90
Polygon -16777216 true false 162 80 132 78 134 135 209 135 194 105 189 96 180 89
Circle -7500403 true true 47 195 58
Circle -7500403 true true 195 195 58

circle
false
0
Circle -7500403 true true 0 0 300

circle 2
false
0
Circle -7500403 true true 0 0 300
Circle -16777216 true false 30 30 240

cow
false
0
Polygon -7500403 true true 200 193 197 249 179 249 177 196 166 187 140 189 93 191 78 179 72 211 49 209 48 181 37 149 25 120 25 89 45 72 103 84 179 75 198 76 252 64 272 81 293 103 285 121 255 121 242 118 224 167
Polygon -7500403 true true 73 210 86 251 62 249 48 208
Polygon -7500403 true true 25 114 16 195 9 204 23 213 25 200 39 123

cylinder
false
0
Circle -7500403 true true 0 0 300

dot
false
0
Circle -7500403 true true 90 90 120

face happy
false
0
Circle -7500403 true true 8 8 285
Circle -16777216 true false 60 75 60
Circle -16777216 true false 180 75 60
Polygon -16777216 true false 150 255 90 239 62 213 47 191 67 179 90 203 109 218 150 225 192 218 210 203 227 181 251 194 236 217 212 240

face neutral
false
0
Circle -7500403 true true 8 7 285
Circle -16777216 true false 60 75 60
Circle -16777216 true false 180 75 60
Rectangle -16777216 true false 60 195 240 225

face sad
false
0
Circle -7500403 true true 8 8 285
Circle -16777216 true false 60 75 60
Circle -16777216 true false 180 75 60
Polygon -16777216 true false 150 168 90 184 62 210 47 232 67 244 90 220 109 205 150 198 192 205 210 220 227 242 251 229 236 206 212 183

fish
false
0
Polygon -1 true false 44 131 21 87 15 86 0 120 15 150 0 180 13 214 20 212 45 166
Polygon -1 true false 135 195 119 235 95 218 76 210 46 204 60 165
Polygon -1 true false 75 45 83 77 71 103 86 114 166 78 135 60
Polygon -7500403 true true 30 136 151 77 226 81 280 119 292 146 292 160 287 170 270 195 195 210 151 212 30 166
Circle -16777216 true false 215 106 30

flag
false
0
Rectangle -7500403 true true 60 15 75 300
Polygon -7500403 true true 90 150 270 90 90 30
Line -7500403 true 75 135 90 135
Line -7500403 true 75 45 90 45

flower
false
0
Polygon -10899396 true false 135 120 165 165 180 210 180 240 150 300 165 300 195 240 195 195 165 135
Circle -7500403 true true 85 132 38
Circle -7500403 true true 130 147 38
Circle -7500403 true true 192 85 38
Circle -7500403 true true 85 40 38
Circle -7500403 true true 177 40 38
Circle -7500403 true true 177 132 38
Circle -7500403 true true 70 85 38
Circle -7500403 true true 130 25 38
Circle -7500403 true true 96 51 108
Circle -16777216 true false 113 68 74
Polygon -10899396 true false 189 233 219 188 249 173 279 188 234 218
Polygon -10899396 true false 180 255 150 210 105 210 75 240 135 240

house
false
0
Rectangle -7500403 true true 45 120 255 285
Rectangle -16777216 true false 120 210 180 285
Polygon -7500403 true true 15 120 150 15 285 120
Line -16777216 false 30 120 270 120

leaf
false
0
Polygon -7500403 true true 150 210 135 195 120 210 60 210 30 195 60 180 60 165 15 135 30 120 15 105 40 104 45 90 60 90 90 105 105 120 120 120 105 60 120 60 135 30 150 15 165 30 180 60 195 60 180 120 195 120 210 105 240 90 255 90 263 104 285 105 270 120 285 135 240 165 240 180 270 195 240 210 180 210 165 195
Polygon -7500403 true true 135 195 135 240 120 255 105 255 105 285 135 285 165 240 165 195

line
true
0
Line -7500403 true 150 0 150 300

line half
true
0
Line -7500403 true 150 0 150 150

pentagon
false
0
Polygon -7500403 true true 150 15 15 120 60 285 240 285 285 120

person
false
0
Circle -7500403 true true 110 5 80
Polygon -7500403 true true 105 90 120 195 90 285 105 300 135 300 150 225 165 300 195 300 210 285 180 195 195 90
Rectangle -7500403 true true 127 79 172 94
Polygon -7500403 true true 195 90 240 150 225 180 165 105
Polygon -7500403 true true 105 90 60 150 75 180 135 105

plant
false
0
Rectangle -7500403 true true 135 90 165 300
Polygon -7500403 true true 135 255 90 210 45 195 75 255 135 285
Polygon -7500403 true true 165 255 210 210 255 195 225 255 165 285
Polygon -7500403 true true 135 180 90 135 45 120 75 180 135 210
Polygon -7500403 true true 165 180 165 210 225 180 255 120 210 135
Polygon -7500403 true true 135 105 90 60 45 45 75 105 135 135
Polygon -7500403 true true 165 105 165 135 225 105 255 45 210 60
Polygon -7500403 true true 135 90 120 45 150 15 180 45 165 90

sheep
false
0
Rectangle -7500403 true true 151 225 180 285
Rectangle -7500403 true true 47 225 75 285
Rectangle -7500403 true true 15 75 210 225
Circle -7500403 true true 135 75 150
Circle -16777216 true false 165 76 116

square
false
0
Rectangle -7500403 true true 30 30 270 270

square 2
false
0
Rectangle -7500403 true true 30 30 270 270
Rectangle -16777216 true false 60 60 240 240

star
false
0
Polygon -7500403 true true 151 1 185 108 298 108 207 175 242 282 151 216 59 282 94 175 3 108 116 108

target
false
0
Circle -7500403 true true 0 0 300
Circle -16777216 true false 30 30 240
Circle -7500403 true true 60 60 180
Circle -16777216 true false 90 90 120
Circle -7500403 true true 120 120 60

tree
false
0
Circle -7500403 true true 118 3 94
Rectangle -6459832 true false 120 195 180 300
Circle -7500403 true true 65 21 108
Circle -7500403 true true 116 41 127
Circle -7500403 true true 45 90 120
Circle -7500403 true true 104 74 152

triangle
false
0
Polygon -7500403 true true 150 30 15 255 285 255

triangle 2
false
0
Polygon -7500403 true true 150 30 15 255 285 255
Polygon -16777216 true false 151 99 225 223 75 224

truck
false
0
Rectangle -7500403 true true 4 45 195 187
Polygon -7500403 true true 296 193 296 150 259 134 244 104 208 104 207 194
Rectangle -1 true false 195 60 195 105
Polygon -16777216 true false 238 112 252 141 219 141 218 112
Circle -16777216 true false 234 174 42
Rectangle -7500403 true true 181 185 214 194
Circle -16777216 true false 144 174 42
Circle -16777216 true false 24 174 42
Circle -7500403 false true 24 174 42
Circle -7500403 false true 144 174 42
Circle -7500403 false true 234 174 42

turtle
true
0
Polygon -10899396 true false 215 204 240 233 246 254 228 266 215 252 193 210
Polygon -10899396 true false 195 90 225 75 245 75 260 89 269 108 261 124 240 105 225 105 210 105
Polygon -10899396 true false 105 90 75 75 55 75 40 89 31 108 39 124 60 105 75 105 90 105
Polygon -10899396 true false 132 85 134 64 107 51 108 17 150 2 192 18 192 52 169 65 172 87
Polygon -10899396 true false 85 204 60 233 54 254 72 266 85 252 107 210
Polygon -7500403 true true 119 75 179 75 209 101 224 135 220 225 175 261 128 261 81 224 74 135 88 99

wheel
false
0
Circle -7500403 true true 3 3 294
Circle -16777216 true false 30 30 240
Line -7500403 true 150 285 150 15
Line -7500403 true 15 150 285 150
Circle -7500403 true true 120 120 60
Line -7500403 true 216 40 79 269
Line -7500403 true 40 84 269 221
Line -7500403 true 40 216 269 79
Line -7500403 true 84 40 221 269

x
false
0
Polygon -7500403 true true 270 75 225 30 30 225 75 270
Polygon -7500403 true true 30 75 75 30 270 225 225 270

@#$#@#$#@
NetLogo 4.1.3
@#$#@#$#@
@#$#@#$#@
@#$#@#$#@
<experiments>
  <experiment name="ms-exp1-noswitch" repetitions="12" runMetricsEveryStep="true">
    <setup>setup</setup>
    <go>repeat ticks-per-day [ go ]</go>
    <timeLimit steps="51"/>
    <metric>nest-energy</metric>
    <metric>experimental-state</metric>
    <metric>day-counter</metric>
    <metric>get-median-foraging-distance</metric>
    <metric>get-mean-scout-yield</metric>
    <metric>get-mean-forager-yield</metric>
    <metric>get-mean-forager-persistencies</metric>
    <metric>get-mean-scout-dance-prob</metric>
    <metric>get-mean-forager-dance-prob</metric>
    <metric>my-new-seed</metric>
    <enumeratedValueSet variable="pen-down-scout">
      <value value="false"/>
    </enumeratedValueSet>
    <enumeratedValueSet variable="initial-scouts">
      <value value="30"/>
    </enumeratedValueSet>
    <enumeratedValueSet variable="distance-food">
      <value value="1"/>
    </enumeratedValueSet>
    <enumeratedValueSet variable="patch-mean-mol">
      <value value="1"/>
    </enumeratedValueSet>
    <enumeratedValueSet variable="switch-experimental-states">
      <value value="false"/>
    </enumeratedValueSet>
    <enumeratedValueSet variable="initial-non-switch-phase">
      <value value="3"/>
    </enumeratedValueSet>
    <enumeratedValueSet variable="prop-dance-success">
      <value value="0.25"/>
    </enumeratedValueSet>
    <enumeratedValueSet variable="influx-size-dependent">
      <value value="false"/>
    </enumeratedValueSet>
    <enumeratedValueSet variable="patch-max-age">
      <value value="14"/>
    </enumeratedValueSet>
    <enumeratedValueSet variable="density-food">
      <value value="0.01"/>
      <value value="0.05"/>
      <value value="0.1"/>
    </enumeratedValueSet>
    <enumeratedValueSet variable="slider-levy-mu">
      <value value="2.4"/>
    </enumeratedValueSet>
    <enumeratedValueSet variable="exit-prob-idle-dancefloor-foragers">
      <value value="9.0E-5"/>
    </enumeratedValueSet>
    <enumeratedValueSet variable="pen-down-forager">
      <value value="false"/>
    </enumeratedValueSet>
    <enumeratedValueSet variable="initial-experimental-state">
      <value value="&quot;dancing&quot;"/>
      <value value="&quot;scouting&quot;"/>
    </enumeratedValueSet>
    <enumeratedValueSet variable="initial-recruits">
      <value value="270"/>
    </enumeratedValueSet>
    <enumeratedValueSet variable="initial-non-switch-state">
      <value value="&quot;dancing&quot;"/>
    </enumeratedValueSet>
    <enumeratedValueSet variable="exit-prob">
      <value value="0.815"/>
    </enumeratedValueSet>
    <enumeratedValueSet variable="experimental-time-frame-size">
      <value value="2"/>
      <value value="3"/>
      <value value="12"/>
    </enumeratedValueSet>
    <enumeratedValueSet variable="patch-discovery-chance">
      <value value="0.5"/>
    </enumeratedValueSet>
    <enumeratedValueSet variable="num-recruits-per-dance">
      <value value="1"/>
    </enumeratedValueSet>
    <enumeratedValueSet variable="use-random-seed">
      <value value="false"/>
    </enumeratedValueSet>
    <enumeratedValueSet variable="current-random-seed">
      <value value="3770773560223156"/>
    </enumeratedValueSet>
    <enumeratedValueSet variable="persistency">
      <value value="true"/>
    </enumeratedValueSet>
  </experiment>
  <experiment name="ms-exp1-switch" repetitions="6" runMetricsEveryStep="true">
    <setup>setup</setup>
    <go>repeat ticks-per-day [ go ]</go>
    <timeLimit steps="51"/>
    <metric>nest-energy</metric>
    <metric>experimental-state</metric>
    <metric>day-counter</metric>
    <metric>get-median-foraging-distance</metric>
    <metric>get-mean-scout-yield</metric>
    <metric>get-mean-forager-yield</metric>
    <metric>get-mean-forager-persistencies</metric>
    <metric>get-mean-scout-dance-prob</metric>
    <metric>get-mean-forager-dance-prob</metric>
    <metric>my-new-seed</metric>
    <enumeratedValueSet variable="pen-down-scout">
      <value value="false"/>
    </enumeratedValueSet>
    <enumeratedValueSet variable="initial-scouts">
      <value value="30"/>
    </enumeratedValueSet>
    <enumeratedValueSet variable="distance-food">
      <value value="1"/>
    </enumeratedValueSet>
    <enumeratedValueSet variable="patch-mean-mol">
      <value value="1"/>
    </enumeratedValueSet>
    <enumeratedValueSet variable="switch-experimental-states">
      <value value="true"/>
    </enumeratedValueSet>
    <enumeratedValueSet variable="initial-non-switch-phase">
      <value value="3"/>
    </enumeratedValueSet>
    <enumeratedValueSet variable="prop-dance-success">
      <value value="0.25"/>
    </enumeratedValueSet>
    <enumeratedValueSet variable="influx-size-dependent">
      <value value="false"/>
    </enumeratedValueSet>
    <enumeratedValueSet variable="patch-max-age">
      <value value="14"/>
    </enumeratedValueSet>
    <enumeratedValueSet variable="density-food">
      <value value="0.01"/>
      <value value="0.05"/>
      <value value="0.1"/>
    </enumeratedValueSet>
    <enumeratedValueSet variable="slider-levy-mu">
      <value value="2.4"/>
    </enumeratedValueSet>
    <enumeratedValueSet variable="exit-prob-idle-dancefloor-foragers">
      <value value="9.0E-5"/>
    </enumeratedValueSet>
    <enumeratedValueSet variable="pen-down-forager">
      <value value="false"/>
    </enumeratedValueSet>
    <enumeratedValueSet variable="initial-experimental-state">
      <value value="&quot;dancing&quot;"/>
      <value value="&quot;scouting&quot;"/>
    </enumeratedValueSet>
    <enumeratedValueSet variable="initial-recruits">
      <value value="270"/>
    </enumeratedValueSet>
    <enumeratedValueSet variable="initial-non-switch-state">
      <value value="&quot;dancing&quot;"/>
    </enumeratedValueSet>
    <enumeratedValueSet variable="exit-prob">
      <value value="0.815"/>
    </enumeratedValueSet>
    <enumeratedValueSet variable="experimental-time-frame-size">
      <value value="2"/>
      <value value="3"/>
      <value value="12"/>
    </enumeratedValueSet>
    <enumeratedValueSet variable="patch-discovery-chance">
      <value value="0.5"/>
    </enumeratedValueSet>
    <enumeratedValueSet variable="num-recruits-per-dance">
      <value value="1"/>
    </enumeratedValueSet>
    <enumeratedValueSet variable="use-random-seed">
      <value value="false"/>
    </enumeratedValueSet>
    <enumeratedValueSet variable="current-random-seed">
      <value value="3770773560223156"/>
    </enumeratedValueSet>
    <enumeratedValueSet variable="persistency">
      <value value="true"/>
    </enumeratedValueSet>
  </experiment>
  <experiment name="ms-exp2-switch" repetitions="6" runMetricsEveryStep="true">
    <setup>setup</setup>
    <go>repeat ticks-per-day [ go ]</go>
    <timeLimit steps="51"/>
    <metric>nest-energy</metric>
    <metric>experimental-state</metric>
    <metric>day-counter</metric>
    <metric>get-median-foraging-distance</metric>
    <metric>get-mean-scout-yield</metric>
    <metric>get-mean-forager-yield</metric>
    <metric>get-mean-forager-persistencies</metric>
    <metric>get-mean-scout-dance-prob</metric>
    <metric>get-mean-forager-dance-prob</metric>
    <metric>my-new-seed</metric>
    <enumeratedValueSet variable="pen-down-scout">
      <value value="false"/>
    </enumeratedValueSet>
    <enumeratedValueSet variable="initial-scouts">
      <value value="30"/>
    </enumeratedValueSet>
    <enumeratedValueSet variable="distance-food">
      <value value="1"/>
    </enumeratedValueSet>
    <enumeratedValueSet variable="patch-mean-mol">
      <value value="1"/>
    </enumeratedValueSet>
    <enumeratedValueSet variable="switch-experimental-states">
      <value value="true"/>
    </enumeratedValueSet>
    <enumeratedValueSet variable="initial-non-switch-phase">
      <value value="3"/>
    </enumeratedValueSet>
    <enumeratedValueSet variable="prop-dance-success">
      <value value="0.25"/>
    </enumeratedValueSet>
    <enumeratedValueSet variable="influx-size-dependent">
      <value value="false"/>
    </enumeratedValueSet>
    <enumeratedValueSet variable="patch-max-age">
      <value value="1"/>
      <value value="7"/>
      <value value="14"/>
      <value value="28"/>
    </enumeratedValueSet>
    <enumeratedValueSet variable="density-food">
      <value value="0.05"/>
    </enumeratedValueSet>
    <enumeratedValueSet variable="slider-levy-mu">
      <value value="2.4"/>
    </enumeratedValueSet>
    <enumeratedValueSet variable="exit-prob-idle-dancefloor-foragers">
      <value value="9.0E-5"/>
    </enumeratedValueSet>
    <enumeratedValueSet variable="pen-down-forager">
      <value value="false"/>
    </enumeratedValueSet>
    <enumeratedValueSet variable="initial-experimental-state">
      <value value="&quot;dancing&quot;"/>
      <value value="&quot;scouting&quot;"/>
    </enumeratedValueSet>
    <enumeratedValueSet variable="initial-recruits">
      <value value="270"/>
    </enumeratedValueSet>
    <enumeratedValueSet variable="initial-non-switch-state">
      <value value="&quot;dancing&quot;"/>
    </enumeratedValueSet>
    <enumeratedValueSet variable="exit-prob">
      <value value="0.815"/>
    </enumeratedValueSet>
    <enumeratedValueSet variable="experimental-time-frame-size">
      <value value="2"/>
      <value value="3"/>
      <value value="12"/>
    </enumeratedValueSet>
    <enumeratedValueSet variable="patch-discovery-chance">
      <value value="0.5"/>
    </enumeratedValueSet>
    <enumeratedValueSet variable="num-recruits-per-dance">
      <value value="1"/>
    </enumeratedValueSet>
    <enumeratedValueSet variable="use-random-seed">
      <value value="false"/>
    </enumeratedValueSet>
    <enumeratedValueSet variable="current-random-seed">
      <value value="3770773560223156"/>
    </enumeratedValueSet>
    <enumeratedValueSet variable="persistency">
      <value value="true"/>
    </enumeratedValueSet>
  </experiment>
  <experiment name="short-exp-noswitch" repetitions="1" runMetricsEveryStep="false">
    <setup>setup</setup>
    <go>repeat ticks-per-day [ go ]</go>
    <timeLimit steps="9"/>
    <metric>nest-energy</metric>
    <metric>experimental-state</metric>
    <metric>day-counter</metric>
    <metric>get-median-foraging-distance</metric>
    <metric>get-mean-scout-yield</metric>
    <metric>get-mean-forager-yield</metric>
    <metric>get-mean-forager-persistencies</metric>
    <enumeratedValueSet variable="pen-down-scout">
      <value value="false"/>
    </enumeratedValueSet>
    <enumeratedValueSet variable="initial-scouts">
      <value value="30"/>
    </enumeratedValueSet>
    <enumeratedValueSet variable="distance-food">
      <value value="1"/>
    </enumeratedValueSet>
    <enumeratedValueSet variable="patch-mean-mol">
      <value value="1"/>
    </enumeratedValueSet>
    <enumeratedValueSet variable="switch-experimental-states">
      <value value="false"/>
    </enumeratedValueSet>
    <enumeratedValueSet variable="initial-non-switch-phase">
      <value value="3"/>
    </enumeratedValueSet>
    <enumeratedValueSet variable="prop-dance-success">
      <value value="0.25"/>
    </enumeratedValueSet>
    <enumeratedValueSet variable="influx-size-dependent">
      <value value="true"/>
    </enumeratedValueSet>
    <enumeratedValueSet variable="patch-max-age">
      <value value="14"/>
    </enumeratedValueSet>
    <enumeratedValueSet variable="density-food">
      <value value="0.05"/>
    </enumeratedValueSet>
    <enumeratedValueSet variable="slider-levy-mu">
      <value value="2.4"/>
    </enumeratedValueSet>
    <enumeratedValueSet variable="exit-prob-idle-dancefloor-foragers">
      <value value="9.0E-5"/>
    </enumeratedValueSet>
    <enumeratedValueSet variable="pen-down-forager">
      <value value="false"/>
    </enumeratedValueSet>
    <enumeratedValueSet variable="initial-experimental-state">
      <value value="&quot;dancing&quot;"/>
    </enumeratedValueSet>
    <enumeratedValueSet variable="initial-recruits">
      <value value="270"/>
    </enumeratedValueSet>
    <enumeratedValueSet variable="initial-non-switch-state">
      <value value="&quot;dancing&quot;"/>
    </enumeratedValueSet>
    <enumeratedValueSet variable="exit-prob">
      <value value="0.815"/>
    </enumeratedValueSet>
    <enumeratedValueSet variable="experimental-time-frame-size">
      <value value="3"/>
    </enumeratedValueSet>
    <enumeratedValueSet variable="patch-discovery-chance">
      <value value="0.5"/>
    </enumeratedValueSet>
    <enumeratedValueSet variable="num-recruits-per-dance">
      <value value="1"/>
    </enumeratedValueSet>
    <enumeratedValueSet variable="persistency">
      <value value="true"/>
    </enumeratedValueSet>
  </experiment>
  <experiment name="short-exp-switch" repetitions="1" runMetricsEveryStep="true">
    <setup>setup</setup>
    <go>repeat ticks-per-day [ go ]</go>
    <timeLimit steps="9"/>
    <metric>nest-energy</metric>
    <metric>experimental-state</metric>
    <metric>day-counter</metric>
    <metric>get-median-foraging-distance</metric>
    <metric>get-mean-scout-yield</metric>
    <metric>get-mean-forager-yield</metric>
    <metric>get-mean-forager-persistencies</metric>
    <enumeratedValueSet variable="pen-down-scout">
      <value value="false"/>
    </enumeratedValueSet>
    <enumeratedValueSet variable="initial-scouts">
      <value value="30"/>
    </enumeratedValueSet>
    <enumeratedValueSet variable="distance-food">
      <value value="1"/>
    </enumeratedValueSet>
    <enumeratedValueSet variable="patch-mean-mol">
      <value value="1"/>
    </enumeratedValueSet>
    <enumeratedValueSet variable="switch-experimental-states">
      <value value="true"/>
    </enumeratedValueSet>
    <enumeratedValueSet variable="initial-non-switch-phase">
      <value value="3"/>
    </enumeratedValueSet>
    <enumeratedValueSet variable="prop-dance-success">
      <value value="0.25"/>
    </enumeratedValueSet>
    <enumeratedValueSet variable="influx-size-dependent">
      <value value="true"/>
    </enumeratedValueSet>
    <enumeratedValueSet variable="patch-max-age">
      <value value="14"/>
    </enumeratedValueSet>
    <enumeratedValueSet variable="density-food">
      <value value="0.05"/>
    </enumeratedValueSet>
    <enumeratedValueSet variable="slider-levy-mu">
      <value value="2.4"/>
    </enumeratedValueSet>
    <enumeratedValueSet variable="exit-prob-idle-dancefloor-foragers">
      <value value="9.0E-5"/>
    </enumeratedValueSet>
    <enumeratedValueSet variable="pen-down-forager">
      <value value="false"/>
    </enumeratedValueSet>
    <enumeratedValueSet variable="initial-experimental-state">
      <value value="&quot;dancing&quot;"/>
    </enumeratedValueSet>
    <enumeratedValueSet variable="initial-recruits">
      <value value="270"/>
    </enumeratedValueSet>
    <enumeratedValueSet variable="initial-non-switch-state">
      <value value="&quot;dancing&quot;"/>
    </enumeratedValueSet>
    <enumeratedValueSet variable="exit-prob">
      <value value="0.815"/>
    </enumeratedValueSet>
    <enumeratedValueSet variable="experimental-time-frame-size">
      <value value="3"/>
    </enumeratedValueSet>
    <enumeratedValueSet variable="patch-discovery-chance">
      <value value="0.5"/>
    </enumeratedValueSet>
    <enumeratedValueSet variable="num-recruits-per-dance">
      <value value="1"/>
    </enumeratedValueSet>
    <enumeratedValueSet variable="persistency">
      <value value="true"/>
    </enumeratedValueSet>
  </experiment>
  <experiment name="sensitivity-exp-size-150-noswitch" repetitions="6" runMetricsEveryStep="true">
    <setup>setup</setup>
    <go>repeat ticks-per-day [ go ]</go>
    <timeLimit steps="51"/>
    <metric>nest-energy</metric>
    <metric>experimental-state</metric>
    <metric>day-counter</metric>
    <metric>get-median-foraging-distance</metric>
    <metric>get-mean-scout-yield</metric>
    <metric>get-mean-forager-yield</metric>
    <metric>get-mean-forager-persistencies</metric>
    <enumeratedValueSet variable="pen-down-scout">
      <value value="false"/>
    </enumeratedValueSet>
    <enumeratedValueSet variable="initial-scouts">
      <value value="15"/>
    </enumeratedValueSet>
    <enumeratedValueSet variable="distance-food">
      <value value="1"/>
    </enumeratedValueSet>
    <enumeratedValueSet variable="patch-mean-mol">
      <value value="1"/>
    </enumeratedValueSet>
    <enumeratedValueSet variable="switch-experimental-states">
      <value value="false"/>
    </enumeratedValueSet>
    <enumeratedValueSet variable="initial-non-switch-phase">
      <value value="3"/>
    </enumeratedValueSet>
    <enumeratedValueSet variable="prop-dance-success">
      <value value="0.25"/>
    </enumeratedValueSet>
    <enumeratedValueSet variable="influx-size-dependent">
      <value value="true"/>
    </enumeratedValueSet>
    <enumeratedValueSet variable="patch-max-age">
      <value value="14"/>
    </enumeratedValueSet>
    <enumeratedValueSet variable="density-food">
      <value value="0.05"/>
    </enumeratedValueSet>
    <enumeratedValueSet variable="slider-levy-mu">
      <value value="2.4"/>
    </enumeratedValueSet>
    <enumeratedValueSet variable="exit-prob-idle-dancefloor-foragers">
      <value value="9.0E-5"/>
    </enumeratedValueSet>
    <enumeratedValueSet variable="pen-down-forager">
      <value value="false"/>
    </enumeratedValueSet>
    <enumeratedValueSet variable="initial-experimental-state">
      <value value="&quot;dancing&quot;"/>
      <value value="&quot;scouting&quot;"/>
    </enumeratedValueSet>
    <enumeratedValueSet variable="initial-recruits">
      <value value="135"/>
    </enumeratedValueSet>
    <enumeratedValueSet variable="initial-non-switch-state">
      <value value="&quot;dancing&quot;"/>
    </enumeratedValueSet>
    <enumeratedValueSet variable="exit-prob">
      <value value="0.815"/>
    </enumeratedValueSet>
    <enumeratedValueSet variable="experimental-time-frame-size">
      <value value="3"/>
    </enumeratedValueSet>
    <enumeratedValueSet variable="patch-discovery-chance">
      <value value="0.5"/>
    </enumeratedValueSet>
    <enumeratedValueSet variable="num-recruits-per-dance">
      <value value="1"/>
    </enumeratedValueSet>
    <enumeratedValueSet variable="use-random-seed">
      <value value="false"/>
    </enumeratedValueSet>
    <enumeratedValueSet variable="current-random-seed">
      <value value="1"/>
    </enumeratedValueSet>
    <enumeratedValueSet variable="persistency">
      <value value="true"/>
    </enumeratedValueSet>
  </experiment>
  <experiment name="sensitivity-exp-size-150-switch" repetitions="3" runMetricsEveryStep="true">
    <setup>setup</setup>
    <go>repeat ticks-per-day [ go ]</go>
    <timeLimit steps="51"/>
    <metric>nest-energy</metric>
    <metric>experimental-state</metric>
    <metric>day-counter</metric>
    <metric>get-median-foraging-distance</metric>
    <metric>get-mean-scout-yield</metric>
    <metric>get-mean-forager-yield</metric>
    <metric>get-mean-forager-persistencies</metric>
    <enumeratedValueSet variable="pen-down-scout">
      <value value="false"/>
    </enumeratedValueSet>
    <enumeratedValueSet variable="initial-scouts">
      <value value="15"/>
    </enumeratedValueSet>
    <enumeratedValueSet variable="distance-food">
      <value value="1"/>
    </enumeratedValueSet>
    <enumeratedValueSet variable="patch-mean-mol">
      <value value="1"/>
    </enumeratedValueSet>
    <enumeratedValueSet variable="switch-experimental-states">
      <value value="true"/>
    </enumeratedValueSet>
    <enumeratedValueSet variable="initial-non-switch-phase">
      <value value="3"/>
    </enumeratedValueSet>
    <enumeratedValueSet variable="prop-dance-success">
      <value value="0.25"/>
    </enumeratedValueSet>
    <enumeratedValueSet variable="influx-size-dependent">
      <value value="true"/>
    </enumeratedValueSet>
    <enumeratedValueSet variable="patch-max-age">
      <value value="14"/>
    </enumeratedValueSet>
    <enumeratedValueSet variable="density-food">
      <value value="0.05"/>
    </enumeratedValueSet>
    <enumeratedValueSet variable="slider-levy-mu">
      <value value="2.4"/>
    </enumeratedValueSet>
    <enumeratedValueSet variable="exit-prob-idle-dancefloor-foragers">
      <value value="9.0E-5"/>
    </enumeratedValueSet>
    <enumeratedValueSet variable="pen-down-forager">
      <value value="false"/>
    </enumeratedValueSet>
    <enumeratedValueSet variable="initial-experimental-state">
      <value value="&quot;dancing&quot;"/>
      <value value="&quot;scouting&quot;"/>
    </enumeratedValueSet>
    <enumeratedValueSet variable="initial-recruits">
      <value value="135"/>
    </enumeratedValueSet>
    <enumeratedValueSet variable="initial-non-switch-state">
      <value value="&quot;dancing&quot;"/>
    </enumeratedValueSet>
    <enumeratedValueSet variable="exit-prob">
      <value value="0.815"/>
    </enumeratedValueSet>
    <enumeratedValueSet variable="experimental-time-frame-size">
      <value value="3"/>
    </enumeratedValueSet>
    <enumeratedValueSet variable="patch-discovery-chance">
      <value value="0.5"/>
    </enumeratedValueSet>
    <enumeratedValueSet variable="num-recruits-per-dance">
      <value value="1"/>
    </enumeratedValueSet>
    <enumeratedValueSet variable="use-random-seed">
      <value value="false"/>
    </enumeratedValueSet>
    <enumeratedValueSet variable="current-random-seed">
      <value value="1"/>
    </enumeratedValueSet>
    <enumeratedValueSet variable="persistency">
      <value value="true"/>
    </enumeratedValueSet>
  </experiment>
  <experiment name="sensitivity-exp-size-300-noswitch" repetitions="6" runMetricsEveryStep="true">
    <setup>setup</setup>
    <go>repeat ticks-per-day [ go ]</go>
    <timeLimit steps="51"/>
    <metric>nest-energy</metric>
    <metric>experimental-state</metric>
    <metric>day-counter</metric>
    <metric>get-median-foraging-distance</metric>
    <metric>get-mean-scout-yield</metric>
    <metric>get-mean-forager-yield</metric>
    <metric>get-mean-forager-persistencies</metric>
    <enumeratedValueSet variable="pen-down-scout">
      <value value="false"/>
    </enumeratedValueSet>
    <enumeratedValueSet variable="initial-scouts">
      <value value="30"/>
    </enumeratedValueSet>
    <enumeratedValueSet variable="distance-food">
      <value value="1"/>
    </enumeratedValueSet>
    <enumeratedValueSet variable="patch-mean-mol">
      <value value="1"/>
    </enumeratedValueSet>
    <enumeratedValueSet variable="switch-experimental-states">
      <value value="false"/>
    </enumeratedValueSet>
    <enumeratedValueSet variable="initial-non-switch-phase">
      <value value="3"/>
    </enumeratedValueSet>
    <enumeratedValueSet variable="prop-dance-success">
      <value value="0.25"/>
    </enumeratedValueSet>
    <enumeratedValueSet variable="influx-size-dependent">
      <value value="true"/>
    </enumeratedValueSet>
    <enumeratedValueSet variable="patch-max-age">
      <value value="14"/>
    </enumeratedValueSet>
    <enumeratedValueSet variable="density-food">
      <value value="0.05"/>
    </enumeratedValueSet>
    <enumeratedValueSet variable="slider-levy-mu">
      <value value="2.4"/>
    </enumeratedValueSet>
    <enumeratedValueSet variable="exit-prob-idle-dancefloor-foragers">
      <value value="9.0E-5"/>
    </enumeratedValueSet>
    <enumeratedValueSet variable="pen-down-forager">
      <value value="false"/>
    </enumeratedValueSet>
    <enumeratedValueSet variable="initial-experimental-state">
      <value value="&quot;dancing&quot;"/>
      <value value="&quot;scouting&quot;"/>
    </enumeratedValueSet>
    <enumeratedValueSet variable="initial-recruits">
      <value value="270"/>
    </enumeratedValueSet>
    <enumeratedValueSet variable="initial-non-switch-state">
      <value value="&quot;dancing&quot;"/>
    </enumeratedValueSet>
    <enumeratedValueSet variable="exit-prob">
      <value value="0.815"/>
    </enumeratedValueSet>
    <enumeratedValueSet variable="experimental-time-frame-size">
      <value value="3"/>
    </enumeratedValueSet>
    <enumeratedValueSet variable="patch-discovery-chance">
      <value value="0.5"/>
    </enumeratedValueSet>
    <enumeratedValueSet variable="num-recruits-per-dance">
      <value value="1"/>
    </enumeratedValueSet>
    <enumeratedValueSet variable="use-random-seed">
      <value value="false"/>
    </enumeratedValueSet>
    <enumeratedValueSet variable="current-random-seed">
      <value value="1"/>
    </enumeratedValueSet>
    <enumeratedValueSet variable="persistency">
      <value value="true"/>
    </enumeratedValueSet>
  </experiment>
  <experiment name="sensitivity-exp-size-300-switch" repetitions="3" runMetricsEveryStep="true">
    <setup>setup</setup>
    <go>repeat ticks-per-day [ go ]</go>
    <timeLimit steps="51"/>
    <metric>nest-energy</metric>
    <metric>experimental-state</metric>
    <metric>day-counter</metric>
    <metric>get-median-foraging-distance</metric>
    <metric>get-mean-scout-yield</metric>
    <metric>get-mean-forager-yield</metric>
    <metric>get-mean-forager-persistencies</metric>
    <enumeratedValueSet variable="pen-down-scout">
      <value value="false"/>
    </enumeratedValueSet>
    <enumeratedValueSet variable="initial-scouts">
      <value value="30"/>
    </enumeratedValueSet>
    <enumeratedValueSet variable="distance-food">
      <value value="1"/>
    </enumeratedValueSet>
    <enumeratedValueSet variable="patch-mean-mol">
      <value value="1"/>
    </enumeratedValueSet>
    <enumeratedValueSet variable="switch-experimental-states">
      <value value="true"/>
    </enumeratedValueSet>
    <enumeratedValueSet variable="initial-non-switch-phase">
      <value value="3"/>
    </enumeratedValueSet>
    <enumeratedValueSet variable="prop-dance-success">
      <value value="0.25"/>
    </enumeratedValueSet>
    <enumeratedValueSet variable="influx-size-dependent">
      <value value="true"/>
    </enumeratedValueSet>
    <enumeratedValueSet variable="patch-max-age">
      <value value="14"/>
    </enumeratedValueSet>
    <enumeratedValueSet variable="density-food">
      <value value="0.05"/>
    </enumeratedValueSet>
    <enumeratedValueSet variable="slider-levy-mu">
      <value value="2.4"/>
    </enumeratedValueSet>
    <enumeratedValueSet variable="exit-prob-idle-dancefloor-foragers">
      <value value="9.0E-5"/>
    </enumeratedValueSet>
    <enumeratedValueSet variable="pen-down-forager">
      <value value="false"/>
    </enumeratedValueSet>
    <enumeratedValueSet variable="initial-experimental-state">
      <value value="&quot;dancing&quot;"/>
      <value value="&quot;scouting&quot;"/>
    </enumeratedValueSet>
    <enumeratedValueSet variable="initial-recruits">
      <value value="270"/>
    </enumeratedValueSet>
    <enumeratedValueSet variable="initial-non-switch-state">
      <value value="&quot;dancing&quot;"/>
    </enumeratedValueSet>
    <enumeratedValueSet variable="exit-prob">
      <value value="0.815"/>
    </enumeratedValueSet>
    <enumeratedValueSet variable="experimental-time-frame-size">
      <value value="3"/>
    </enumeratedValueSet>
    <enumeratedValueSet variable="patch-discovery-chance">
      <value value="0.5"/>
    </enumeratedValueSet>
    <enumeratedValueSet variable="num-recruits-per-dance">
      <value value="1"/>
    </enumeratedValueSet>
    <enumeratedValueSet variable="use-random-seed">
      <value value="false"/>
    </enumeratedValueSet>
    <enumeratedValueSet variable="current-random-seed">
      <value value="1"/>
    </enumeratedValueSet>
    <enumeratedValueSet variable="persistency">
      <value value="true"/>
    </enumeratedValueSet>
  </experiment>
  <experiment name="sensitivity-exp-size-600-noswitch" repetitions="6" runMetricsEveryStep="true">
    <setup>setup</setup>
    <go>repeat ticks-per-day [ go ]</go>
    <timeLimit steps="51"/>
    <metric>nest-energy</metric>
    <metric>experimental-state</metric>
    <metric>day-counter</metric>
    <metric>get-median-foraging-distance</metric>
    <metric>get-mean-scout-yield</metric>
    <metric>get-mean-forager-yield</metric>
    <metric>get-mean-forager-persistencies</metric>
    <enumeratedValueSet variable="pen-down-scout">
      <value value="false"/>
    </enumeratedValueSet>
    <enumeratedValueSet variable="initial-scouts">
      <value value="60"/>
    </enumeratedValueSet>
    <enumeratedValueSet variable="distance-food">
      <value value="1"/>
    </enumeratedValueSet>
    <enumeratedValueSet variable="patch-mean-mol">
      <value value="1"/>
    </enumeratedValueSet>
    <enumeratedValueSet variable="switch-experimental-states">
      <value value="false"/>
    </enumeratedValueSet>
    <enumeratedValueSet variable="initial-non-switch-phase">
      <value value="3"/>
    </enumeratedValueSet>
    <enumeratedValueSet variable="prop-dance-success">
      <value value="0.25"/>
    </enumeratedValueSet>
    <enumeratedValueSet variable="influx-size-dependent">
      <value value="true"/>
    </enumeratedValueSet>
    <enumeratedValueSet variable="patch-max-age">
      <value value="14"/>
    </enumeratedValueSet>
    <enumeratedValueSet variable="density-food">
      <value value="0.05"/>
    </enumeratedValueSet>
    <enumeratedValueSet variable="slider-levy-mu">
      <value value="2.4"/>
    </enumeratedValueSet>
    <enumeratedValueSet variable="exit-prob-idle-dancefloor-foragers">
      <value value="9.0E-5"/>
    </enumeratedValueSet>
    <enumeratedValueSet variable="pen-down-forager">
      <value value="false"/>
    </enumeratedValueSet>
    <enumeratedValueSet variable="initial-experimental-state">
      <value value="&quot;dancing&quot;"/>
      <value value="&quot;scouting&quot;"/>
    </enumeratedValueSet>
    <enumeratedValueSet variable="initial-recruits">
      <value value="540"/>
    </enumeratedValueSet>
    <enumeratedValueSet variable="initial-non-switch-state">
      <value value="&quot;dancing&quot;"/>
    </enumeratedValueSet>
    <enumeratedValueSet variable="exit-prob">
      <value value="0.815"/>
    </enumeratedValueSet>
    <enumeratedValueSet variable="experimental-time-frame-size">
      <value value="3"/>
    </enumeratedValueSet>
    <enumeratedValueSet variable="patch-discovery-chance">
      <value value="0.5"/>
    </enumeratedValueSet>
    <enumeratedValueSet variable="num-recruits-per-dance">
      <value value="1"/>
    </enumeratedValueSet>
    <enumeratedValueSet variable="use-random-seed">
      <value value="false"/>
    </enumeratedValueSet>
    <enumeratedValueSet variable="current-random-seed">
      <value value="1"/>
    </enumeratedValueSet>
    <enumeratedValueSet variable="persistency">
      <value value="true"/>
    </enumeratedValueSet>
  </experiment>
  <experiment name="sensitivity-exp-size-600-switch" repetitions="3" runMetricsEveryStep="true">
    <setup>setup</setup>
    <go>repeat ticks-per-day [ go ]</go>
    <timeLimit steps="51"/>
    <metric>nest-energy</metric>
    <metric>experimental-state</metric>
    <metric>day-counter</metric>
    <metric>get-median-foraging-distance</metric>
    <metric>get-mean-scout-yield</metric>
    <metric>get-mean-forager-yield</metric>
    <metric>get-mean-forager-persistencies</metric>
    <enumeratedValueSet variable="pen-down-scout">
      <value value="false"/>
    </enumeratedValueSet>
    <enumeratedValueSet variable="initial-scouts">
      <value value="60"/>
    </enumeratedValueSet>
    <enumeratedValueSet variable="distance-food">
      <value value="1"/>
    </enumeratedValueSet>
    <enumeratedValueSet variable="patch-mean-mol">
      <value value="1"/>
    </enumeratedValueSet>
    <enumeratedValueSet variable="switch-experimental-states">
      <value value="true"/>
    </enumeratedValueSet>
    <enumeratedValueSet variable="initial-non-switch-phase">
      <value value="3"/>
    </enumeratedValueSet>
    <enumeratedValueSet variable="prop-dance-success">
      <value value="0.25"/>
    </enumeratedValueSet>
    <enumeratedValueSet variable="influx-size-dependent">
      <value value="true"/>
    </enumeratedValueSet>
    <enumeratedValueSet variable="patch-max-age">
      <value value="14"/>
    </enumeratedValueSet>
    <enumeratedValueSet variable="density-food">
      <value value="0.05"/>
    </enumeratedValueSet>
    <enumeratedValueSet variable="slider-levy-mu">
      <value value="2.4"/>
    </enumeratedValueSet>
    <enumeratedValueSet variable="exit-prob-idle-dancefloor-foragers">
      <value value="9.0E-5"/>
    </enumeratedValueSet>
    <enumeratedValueSet variable="pen-down-forager">
      <value value="false"/>
    </enumeratedValueSet>
    <enumeratedValueSet variable="initial-experimental-state">
      <value value="&quot;dancing&quot;"/>
      <value value="&quot;scouting&quot;"/>
    </enumeratedValueSet>
    <enumeratedValueSet variable="initial-recruits">
      <value value="540"/>
    </enumeratedValueSet>
    <enumeratedValueSet variable="initial-non-switch-state">
      <value value="&quot;dancing&quot;"/>
    </enumeratedValueSet>
    <enumeratedValueSet variable="exit-prob">
      <value value="0.815"/>
    </enumeratedValueSet>
    <enumeratedValueSet variable="experimental-time-frame-size">
      <value value="3"/>
    </enumeratedValueSet>
    <enumeratedValueSet variable="patch-discovery-chance">
      <value value="0.5"/>
    </enumeratedValueSet>
    <enumeratedValueSet variable="num-recruits-per-dance">
      <value value="1"/>
    </enumeratedValueSet>
    <enumeratedValueSet variable="use-random-seed">
      <value value="false"/>
    </enumeratedValueSet>
    <enumeratedValueSet variable="current-random-seed">
      <value value="1"/>
    </enumeratedValueSet>
    <enumeratedValueSet variable="persistency">
      <value value="true"/>
    </enumeratedValueSet>
  </experiment>
  <experiment name="sensitivity-exp-size-1200-noswitch" repetitions="6" runMetricsEveryStep="true">
    <setup>setup</setup>
    <go>repeat ticks-per-day [ go ]</go>
    <timeLimit steps="51"/>
    <metric>nest-energy</metric>
    <metric>experimental-state</metric>
    <metric>day-counter</metric>
    <metric>get-median-foraging-distance</metric>
    <metric>get-mean-scout-yield</metric>
    <metric>get-mean-forager-yield</metric>
    <metric>get-mean-forager-persistencies</metric>
    <enumeratedValueSet variable="pen-down-scout">
      <value value="false"/>
    </enumeratedValueSet>
    <enumeratedValueSet variable="initial-scouts">
      <value value="120"/>
    </enumeratedValueSet>
    <enumeratedValueSet variable="distance-food">
      <value value="1"/>
    </enumeratedValueSet>
    <enumeratedValueSet variable="patch-mean-mol">
      <value value="1"/>
    </enumeratedValueSet>
    <enumeratedValueSet variable="switch-experimental-states">
      <value value="false"/>
    </enumeratedValueSet>
    <enumeratedValueSet variable="initial-non-switch-phase">
      <value value="3"/>
    </enumeratedValueSet>
    <enumeratedValueSet variable="prop-dance-success">
      <value value="0.25"/>
    </enumeratedValueSet>
    <enumeratedValueSet variable="influx-size-dependent">
      <value value="true"/>
    </enumeratedValueSet>
    <enumeratedValueSet variable="patch-max-age">
      <value value="14"/>
    </enumeratedValueSet>
    <enumeratedValueSet variable="density-food">
      <value value="0.05"/>
    </enumeratedValueSet>
    <enumeratedValueSet variable="slider-levy-mu">
      <value value="2.4"/>
    </enumeratedValueSet>
    <enumeratedValueSet variable="exit-prob-idle-dancefloor-foragers">
      <value value="9.0E-5"/>
    </enumeratedValueSet>
    <enumeratedValueSet variable="pen-down-forager">
      <value value="false"/>
    </enumeratedValueSet>
    <enumeratedValueSet variable="initial-experimental-state">
      <value value="&quot;dancing&quot;"/>
      <value value="&quot;scouting&quot;"/>
    </enumeratedValueSet>
    <enumeratedValueSet variable="initial-recruits">
      <value value="1080"/>
    </enumeratedValueSet>
    <enumeratedValueSet variable="initial-non-switch-state">
      <value value="&quot;dancing&quot;"/>
    </enumeratedValueSet>
    <enumeratedValueSet variable="exit-prob">
      <value value="0.815"/>
    </enumeratedValueSet>
    <enumeratedValueSet variable="experimental-time-frame-size">
      <value value="3"/>
    </enumeratedValueSet>
    <enumeratedValueSet variable="patch-discovery-chance">
      <value value="0.5"/>
    </enumeratedValueSet>
    <enumeratedValueSet variable="num-recruits-per-dance">
      <value value="1"/>
    </enumeratedValueSet>
    <enumeratedValueSet variable="use-random-seed">
      <value value="false"/>
    </enumeratedValueSet>
    <enumeratedValueSet variable="current-random-seed">
      <value value="1"/>
    </enumeratedValueSet>
    <enumeratedValueSet variable="persistency">
      <value value="true"/>
    </enumeratedValueSet>
  </experiment>
  <experiment name="sensitivity-exp-size-1200-switch" repetitions="3" runMetricsEveryStep="true">
    <setup>setup</setup>
    <go>repeat ticks-per-day [ go ]</go>
    <timeLimit steps="51"/>
    <metric>nest-energy</metric>
    <metric>experimental-state</metric>
    <metric>day-counter</metric>
    <metric>get-median-foraging-distance</metric>
    <metric>get-mean-scout-yield</metric>
    <metric>get-mean-forager-yield</metric>
    <metric>get-mean-forager-persistencies</metric>
    <enumeratedValueSet variable="pen-down-scout">
      <value value="false"/>
    </enumeratedValueSet>
    <enumeratedValueSet variable="initial-scouts">
      <value value="120"/>
    </enumeratedValueSet>
    <enumeratedValueSet variable="distance-food">
      <value value="1"/>
    </enumeratedValueSet>
    <enumeratedValueSet variable="patch-mean-mol">
      <value value="1"/>
    </enumeratedValueSet>
    <enumeratedValueSet variable="switch-experimental-states">
      <value value="true"/>
    </enumeratedValueSet>
    <enumeratedValueSet variable="initial-non-switch-phase">
      <value value="3"/>
    </enumeratedValueSet>
    <enumeratedValueSet variable="prop-dance-success">
      <value value="0.25"/>
    </enumeratedValueSet>
    <enumeratedValueSet variable="influx-size-dependent">
      <value value="true"/>
    </enumeratedValueSet>
    <enumeratedValueSet variable="patch-max-age">
      <value value="14"/>
    </enumeratedValueSet>
    <enumeratedValueSet variable="density-food">
      <value value="0.05"/>
    </enumeratedValueSet>
    <enumeratedValueSet variable="slider-levy-mu">
      <value value="2.4"/>
    </enumeratedValueSet>
    <enumeratedValueSet variable="exit-prob-idle-dancefloor-foragers">
      <value value="9.0E-5"/>
    </enumeratedValueSet>
    <enumeratedValueSet variable="pen-down-forager">
      <value value="false"/>
    </enumeratedValueSet>
    <enumeratedValueSet variable="initial-experimental-state">
      <value value="&quot;dancing&quot;"/>
      <value value="&quot;scouting&quot;"/>
    </enumeratedValueSet>
    <enumeratedValueSet variable="initial-recruits">
      <value value="1080"/>
    </enumeratedValueSet>
    <enumeratedValueSet variable="initial-non-switch-state">
      <value value="&quot;dancing&quot;"/>
    </enumeratedValueSet>
    <enumeratedValueSet variable="exit-prob">
      <value value="0.815"/>
    </enumeratedValueSet>
    <enumeratedValueSet variable="experimental-time-frame-size">
      <value value="3"/>
    </enumeratedValueSet>
    <enumeratedValueSet variable="patch-discovery-chance">
      <value value="0.5"/>
    </enumeratedValueSet>
    <enumeratedValueSet variable="num-recruits-per-dance">
      <value value="1"/>
    </enumeratedValueSet>
    <enumeratedValueSet variable="use-random-seed">
      <value value="false"/>
    </enumeratedValueSet>
    <enumeratedValueSet variable="current-random-seed">
      <value value="1"/>
    </enumeratedValueSet>
    <enumeratedValueSet variable="persistency">
      <value value="true"/>
    </enumeratedValueSet>
  </experiment>
  <experiment name="sensitivity-exp-exit-prob-noswitch" repetitions="6" runMetricsEveryStep="true">
    <setup>setup</setup>
    <go>repeat ticks-per-day [ go ]</go>
    <timeLimit steps="51"/>
    <metric>nest-energy</metric>
    <metric>experimental-state</metric>
    <metric>day-counter</metric>
    <metric>get-median-foraging-distance</metric>
    <metric>get-mean-scout-yield</metric>
    <metric>get-mean-forager-yield</metric>
    <metric>get-mean-forager-persistencies</metric>
    <enumeratedValueSet variable="pen-down-scout">
      <value value="false"/>
    </enumeratedValueSet>
    <enumeratedValueSet variable="initial-scouts">
      <value value="30"/>
    </enumeratedValueSet>
    <enumeratedValueSet variable="distance-food">
      <value value="1"/>
    </enumeratedValueSet>
    <enumeratedValueSet variable="patch-mean-mol">
      <value value="1"/>
    </enumeratedValueSet>
    <enumeratedValueSet variable="switch-experimental-states">
      <value value="false"/>
    </enumeratedValueSet>
    <enumeratedValueSet variable="initial-non-switch-phase">
      <value value="3"/>
    </enumeratedValueSet>
    <enumeratedValueSet variable="prop-dance-success">
      <value value="0.25"/>
    </enumeratedValueSet>
    <enumeratedValueSet variable="influx-size-dependent">
      <value value="false"/>
    </enumeratedValueSet>
    <enumeratedValueSet variable="patch-max-age">
      <value value="14"/>
    </enumeratedValueSet>
    <enumeratedValueSet variable="density-food">
      <value value="0.05"/>
    </enumeratedValueSet>
    <enumeratedValueSet variable="slider-levy-mu">
      <value value="2.4"/>
    </enumeratedValueSet>
    <enumeratedValueSet variable="exit-prob-idle-dancefloor-foragers">
      <value value="9.0E-5"/>
    </enumeratedValueSet>
    <enumeratedValueSet variable="pen-down-forager">
      <value value="false"/>
    </enumeratedValueSet>
    <enumeratedValueSet variable="initial-experimental-state">
      <value value="&quot;dancing&quot;"/>
      <value value="&quot;scouting&quot;"/>
    </enumeratedValueSet>
    <enumeratedValueSet variable="initial-recruits">
      <value value="270"/>
    </enumeratedValueSet>
    <enumeratedValueSet variable="initial-non-switch-state">
      <value value="&quot;dancing&quot;"/>
    </enumeratedValueSet>
    <enumeratedValueSet variable="exit-prob">
      <value value="0.0010"/>
      <value value="0.01"/>
      <value value="0.1"/>
      <value value="0.5"/>
      <value value="0.8"/>
    </enumeratedValueSet>
    <enumeratedValueSet variable="experimental-time-frame-size">
      <value value="3"/>
    </enumeratedValueSet>
    <enumeratedValueSet variable="patch-discovery-chance">
      <value value="0.5"/>
    </enumeratedValueSet>
    <enumeratedValueSet variable="num-recruits-per-dance">
      <value value="1"/>
    </enumeratedValueSet>
    <enumeratedValueSet variable="use-random-seed">
      <value value="false"/>
    </enumeratedValueSet>
    <enumeratedValueSet variable="current-random-seed">
      <value value="1"/>
    </enumeratedValueSet>
    <enumeratedValueSet variable="persistency">
      <value value="true"/>
    </enumeratedValueSet>
  </experiment>
  <experiment name="sensitivity-exp-exit-prob-switch" repetitions="3" runMetricsEveryStep="true">
    <setup>setup</setup>
    <go>repeat ticks-per-day [ go ]</go>
    <timeLimit steps="51"/>
    <metric>nest-energy</metric>
    <metric>experimental-state</metric>
    <metric>day-counter</metric>
    <metric>get-median-foraging-distance</metric>
    <metric>get-mean-scout-yield</metric>
    <metric>get-mean-forager-yield</metric>
    <metric>get-mean-forager-persistencies</metric>
    <enumeratedValueSet variable="pen-down-scout">
      <value value="false"/>
    </enumeratedValueSet>
    <enumeratedValueSet variable="initial-scouts">
      <value value="30"/>
    </enumeratedValueSet>
    <enumeratedValueSet variable="distance-food">
      <value value="1"/>
    </enumeratedValueSet>
    <enumeratedValueSet variable="patch-mean-mol">
      <value value="1"/>
    </enumeratedValueSet>
    <enumeratedValueSet variable="switch-experimental-states">
      <value value="true"/>
    </enumeratedValueSet>
    <enumeratedValueSet variable="initial-non-switch-phase">
      <value value="3"/>
    </enumeratedValueSet>
    <enumeratedValueSet variable="prop-dance-success">
      <value value="0.25"/>
    </enumeratedValueSet>
    <enumeratedValueSet variable="influx-size-dependent">
      <value value="false"/>
    </enumeratedValueSet>
    <enumeratedValueSet variable="patch-max-age">
      <value value="14"/>
    </enumeratedValueSet>
    <enumeratedValueSet variable="density-food">
      <value value="0.05"/>
    </enumeratedValueSet>
    <enumeratedValueSet variable="slider-levy-mu">
      <value value="2.4"/>
    </enumeratedValueSet>
    <enumeratedValueSet variable="exit-prob-idle-dancefloor-foragers">
      <value value="9.0E-5"/>
    </enumeratedValueSet>
    <enumeratedValueSet variable="pen-down-forager">
      <value value="false"/>
    </enumeratedValueSet>
    <enumeratedValueSet variable="initial-experimental-state">
      <value value="&quot;dancing&quot;"/>
      <value value="&quot;scouting&quot;"/>
    </enumeratedValueSet>
    <enumeratedValueSet variable="initial-recruits">
      <value value="270"/>
    </enumeratedValueSet>
    <enumeratedValueSet variable="initial-non-switch-state">
      <value value="&quot;dancing&quot;"/>
    </enumeratedValueSet>
    <enumeratedValueSet variable="exit-prob">
      <value value="0.0010"/>
      <value value="0.01"/>
      <value value="0.1"/>
      <value value="0.5"/>
      <value value="0.8"/>
    </enumeratedValueSet>
    <enumeratedValueSet variable="experimental-time-frame-size">
      <value value="3"/>
    </enumeratedValueSet>
    <enumeratedValueSet variable="patch-discovery-chance">
      <value value="0.5"/>
    </enumeratedValueSet>
    <enumeratedValueSet variable="num-recruits-per-dance">
      <value value="1"/>
    </enumeratedValueSet>
    <enumeratedValueSet variable="use-random-seed">
      <value value="false"/>
    </enumeratedValueSet>
    <enumeratedValueSet variable="current-random-seed">
      <value value="1"/>
    </enumeratedValueSet>
    <enumeratedValueSet variable="persistency">
      <value value="true"/>
    </enumeratedValueSet>
  </experiment>
  <experiment name="sensitivity-exp-levy-noswitch" repetitions="6" runMetricsEveryStep="true">
    <setup>setup</setup>
    <go>repeat ticks-per-day [ go ]</go>
    <timeLimit steps="51"/>
    <metric>nest-energy</metric>
    <metric>experimental-state</metric>
    <metric>day-counter</metric>
    <metric>get-median-foraging-distance</metric>
    <metric>get-mean-scout-yield</metric>
    <metric>get-mean-forager-yield</metric>
    <metric>get-mean-forager-persistencies</metric>
    <enumeratedValueSet variable="pen-down-scout">
      <value value="false"/>
    </enumeratedValueSet>
    <enumeratedValueSet variable="initial-scouts">
      <value value="30"/>
    </enumeratedValueSet>
    <enumeratedValueSet variable="distance-food">
      <value value="1"/>
    </enumeratedValueSet>
    <enumeratedValueSet variable="patch-mean-mol">
      <value value="1"/>
    </enumeratedValueSet>
    <enumeratedValueSet variable="switch-experimental-states">
      <value value="false"/>
    </enumeratedValueSet>
    <enumeratedValueSet variable="initial-non-switch-phase">
      <value value="3"/>
    </enumeratedValueSet>
    <enumeratedValueSet variable="prop-dance-success">
      <value value="0.25"/>
    </enumeratedValueSet>
    <enumeratedValueSet variable="influx-size-dependent">
      <value value="false"/>
    </enumeratedValueSet>
    <enumeratedValueSet variable="patch-max-age">
      <value value="14"/>
    </enumeratedValueSet>
    <enumeratedValueSet variable="density-food">
      <value value="0.05"/>
    </enumeratedValueSet>
    <enumeratedValueSet variable="slider-levy-mu">
      <value value="1"/>
      <value value="2"/>
      <value value="3"/>
      <value value="4"/>
    </enumeratedValueSet>
    <enumeratedValueSet variable="exit-prob-idle-dancefloor-foragers">
      <value value="9.0E-5"/>
    </enumeratedValueSet>
    <enumeratedValueSet variable="pen-down-forager">
      <value value="false"/>
    </enumeratedValueSet>
    <enumeratedValueSet variable="initial-experimental-state">
      <value value="&quot;dancing&quot;"/>
      <value value="&quot;scouting&quot;"/>
    </enumeratedValueSet>
    <enumeratedValueSet variable="initial-recruits">
      <value value="270"/>
    </enumeratedValueSet>
    <enumeratedValueSet variable="initial-non-switch-state">
      <value value="&quot;dancing&quot;"/>
    </enumeratedValueSet>
    <enumeratedValueSet variable="exit-prob">
      <value value="0.815"/>
    </enumeratedValueSet>
    <enumeratedValueSet variable="experimental-time-frame-size">
      <value value="3"/>
    </enumeratedValueSet>
    <enumeratedValueSet variable="patch-discovery-chance">
      <value value="0.5"/>
    </enumeratedValueSet>
    <enumeratedValueSet variable="num-recruits-per-dance">
      <value value="1"/>
    </enumeratedValueSet>
    <enumeratedValueSet variable="use-random-seed">
      <value value="false"/>
    </enumeratedValueSet>
    <enumeratedValueSet variable="current-random-seed">
      <value value="1"/>
    </enumeratedValueSet>
    <enumeratedValueSet variable="persistency">
      <value value="true"/>
    </enumeratedValueSet>
  </experiment>
  <experiment name="sensitivity-exp-levy-switch" repetitions="1" runMetricsEveryStep="true">
    <setup>setup</setup>
    <go>repeat ticks-per-day [ go ]</go>
    <timeLimit steps="51"/>
    <metric>nest-energy</metric>
    <metric>experimental-state</metric>
    <metric>day-counter</metric>
    <metric>get-median-foraging-distance</metric>
    <metric>get-mean-scout-yield</metric>
    <metric>get-mean-forager-yield</metric>
    <metric>get-mean-forager-persistencies</metric>
    <enumeratedValueSet variable="pen-down-scout">
      <value value="false"/>
    </enumeratedValueSet>
    <enumeratedValueSet variable="initial-scouts">
      <value value="30"/>
    </enumeratedValueSet>
    <enumeratedValueSet variable="distance-food">
      <value value="1"/>
    </enumeratedValueSet>
    <enumeratedValueSet variable="patch-mean-mol">
      <value value="1"/>
    </enumeratedValueSet>
    <enumeratedValueSet variable="switch-experimental-states">
      <value value="true"/>
    </enumeratedValueSet>
    <enumeratedValueSet variable="initial-non-switch-phase">
      <value value="3"/>
    </enumeratedValueSet>
    <enumeratedValueSet variable="prop-dance-success">
      <value value="0.25"/>
    </enumeratedValueSet>
    <enumeratedValueSet variable="influx-size-dependent">
      <value value="false"/>
    </enumeratedValueSet>
    <enumeratedValueSet variable="patch-max-age">
      <value value="14"/>
    </enumeratedValueSet>
    <enumeratedValueSet variable="density-food">
      <value value="0.05"/>
    </enumeratedValueSet>
    <enumeratedValueSet variable="slider-levy-mu">
      <value value="1"/>
      <value value="2"/>
      <value value="3"/>
      <value value="4"/>
    </enumeratedValueSet>
    <enumeratedValueSet variable="exit-prob-idle-dancefloor-foragers">
      <value value="9.0E-5"/>
    </enumeratedValueSet>
    <enumeratedValueSet variable="pen-down-forager">
      <value value="false"/>
    </enumeratedValueSet>
    <enumeratedValueSet variable="initial-experimental-state">
      <value value="&quot;dancing&quot;"/>
      <value value="&quot;scouting&quot;"/>
    </enumeratedValueSet>
    <enumeratedValueSet variable="initial-recruits">
      <value value="270"/>
    </enumeratedValueSet>
    <enumeratedValueSet variable="initial-non-switch-state">
      <value value="&quot;dancing&quot;"/>
    </enumeratedValueSet>
    <enumeratedValueSet variable="exit-prob">
      <value value="0.815"/>
    </enumeratedValueSet>
    <enumeratedValueSet variable="experimental-time-frame-size">
      <value value="3"/>
    </enumeratedValueSet>
    <enumeratedValueSet variable="patch-discovery-chance">
      <value value="0.5"/>
    </enumeratedValueSet>
    <enumeratedValueSet variable="num-recruits-per-dance">
      <value value="1"/>
    </enumeratedValueSet>
    <enumeratedValueSet variable="use-random-seed">
      <value value="false"/>
    </enumeratedValueSet>
    <enumeratedValueSet variable="current-random-seed">
      <value value="1"/>
    </enumeratedValueSet>
    <enumeratedValueSet variable="persistency">
      <value value="true"/>
    </enumeratedValueSet>
  </experiment>
  <experiment name="test-exp-persistency" repetitions="1" runMetricsEveryStep="false">
    <setup>setup</setup>
    <go>repeat ticks-per-day [ go ]</go>
    <timeLimit steps="21"/>
    <metric>nest-energy</metric>
    <metric>experimental-state</metric>
    <metric>day-counter</metric>
    <metric>get-median-foraging-distance</metric>
    <metric>get-mean-scout-yield</metric>
    <metric>get-mean-forager-yield</metric>
    <metric>get-mean-forager-persistencies</metric>
    <enumeratedValueSet variable="pen-down-scout">
      <value value="false"/>
    </enumeratedValueSet>
    <enumeratedValueSet variable="initial-scouts">
      <value value="30"/>
    </enumeratedValueSet>
    <enumeratedValueSet variable="distance-food">
      <value value="1"/>
    </enumeratedValueSet>
    <enumeratedValueSet variable="patch-mean-mol">
      <value value="1"/>
    </enumeratedValueSet>
    <enumeratedValueSet variable="switch-experimental-states">
      <value value="false"/>
    </enumeratedValueSet>
    <enumeratedValueSet variable="initial-non-switch-phase">
      <value value="3"/>
    </enumeratedValueSet>
    <enumeratedValueSet variable="prop-dance-success">
      <value value="0.25"/>
    </enumeratedValueSet>
    <enumeratedValueSet variable="influx-size-dependent">
      <value value="true"/>
    </enumeratedValueSet>
    <enumeratedValueSet variable="patch-max-age">
      <value value="1"/>
      <value value="2"/>
      <value value="3"/>
      <value value="4"/>
      <value value="5"/>
      <value value="6"/>
      <value value="7"/>
      <value value="14"/>
      <value value="28"/>
    </enumeratedValueSet>
    <enumeratedValueSet variable="density-food">
      <value value="0.05"/>
    </enumeratedValueSet>
    <enumeratedValueSet variable="slider-levy-mu">
      <value value="2.4"/>
    </enumeratedValueSet>
    <enumeratedValueSet variable="exit-prob-idle-dancefloor-foragers">
      <value value="9.0E-5"/>
    </enumeratedValueSet>
    <enumeratedValueSet variable="pen-down-forager">
      <value value="false"/>
    </enumeratedValueSet>
    <enumeratedValueSet variable="initial-experimental-state">
      <value value="&quot;dancing&quot;"/>
    </enumeratedValueSet>
    <enumeratedValueSet variable="initial-recruits">
      <value value="270"/>
    </enumeratedValueSet>
    <enumeratedValueSet variable="initial-non-switch-state">
      <value value="&quot;dancing&quot;"/>
    </enumeratedValueSet>
    <enumeratedValueSet variable="exit-prob">
      <value value="0.815"/>
    </enumeratedValueSet>
    <enumeratedValueSet variable="experimental-time-frame-size">
      <value value="3"/>
    </enumeratedValueSet>
    <enumeratedValueSet variable="patch-discovery-chance">
      <value value="0.5"/>
    </enumeratedValueSet>
    <enumeratedValueSet variable="num-recruits-per-dance">
      <value value="1"/>
    </enumeratedValueSet>
    <enumeratedValueSet variable="persistency">
      <value value="true"/>
    </enumeratedValueSet>
  </experiment>
  <experiment name="ms-exp2-noswitch" repetitions="6" runMetricsEveryStep="true">
    <setup>setup</setup>
    <go>repeat ticks-per-day [ go ]</go>
    <timeLimit steps="51"/>
    <metric>nest-energy</metric>
    <metric>experimental-state</metric>
    <metric>day-counter</metric>
    <metric>get-median-foraging-distance</metric>
    <metric>get-mean-scout-yield</metric>
    <metric>get-mean-forager-yield</metric>
    <metric>get-mean-forager-persistencies</metric>
    <metric>get-mean-scout-dance-prob</metric>
    <metric>get-mean-forager-dance-prob</metric>
    <metric>my-new-seed</metric>
    <enumeratedValueSet variable="pen-down-scout">
      <value value="false"/>
    </enumeratedValueSet>
    <enumeratedValueSet variable="initial-scouts">
      <value value="30"/>
    </enumeratedValueSet>
    <enumeratedValueSet variable="distance-food">
      <value value="1"/>
    </enumeratedValueSet>
    <enumeratedValueSet variable="patch-mean-mol">
      <value value="1"/>
    </enumeratedValueSet>
    <enumeratedValueSet variable="switch-experimental-states">
      <value value="false"/>
    </enumeratedValueSet>
    <enumeratedValueSet variable="initial-non-switch-phase">
      <value value="3"/>
    </enumeratedValueSet>
    <enumeratedValueSet variable="prop-dance-success">
      <value value="0.25"/>
    </enumeratedValueSet>
    <enumeratedValueSet variable="influx-size-dependent">
      <value value="false"/>
    </enumeratedValueSet>
    <enumeratedValueSet variable="patch-max-age">
      <value value="1"/>
      <value value="7"/>
      <value value="14"/>
      <value value="28"/>
    </enumeratedValueSet>
    <enumeratedValueSet variable="density-food">
      <value value="0.05"/>
    </enumeratedValueSet>
    <enumeratedValueSet variable="slider-levy-mu">
      <value value="2.4"/>
    </enumeratedValueSet>
    <enumeratedValueSet variable="exit-prob-idle-dancefloor-foragers">
      <value value="9.0E-5"/>
    </enumeratedValueSet>
    <enumeratedValueSet variable="pen-down-forager">
      <value value="false"/>
    </enumeratedValueSet>
    <enumeratedValueSet variable="initial-experimental-state">
      <value value="&quot;dancing&quot;"/>
      <value value="&quot;scouting&quot;"/>
    </enumeratedValueSet>
    <enumeratedValueSet variable="initial-recruits">
      <value value="270"/>
    </enumeratedValueSet>
    <enumeratedValueSet variable="initial-non-switch-state">
      <value value="&quot;dancing&quot;"/>
    </enumeratedValueSet>
    <enumeratedValueSet variable="exit-prob">
      <value value="0.815"/>
    </enumeratedValueSet>
    <enumeratedValueSet variable="experimental-time-frame-size">
      <value value="2"/>
      <value value="3"/>
      <value value="12"/>
    </enumeratedValueSet>
    <enumeratedValueSet variable="patch-discovery-chance">
      <value value="0.5"/>
    </enumeratedValueSet>
    <enumeratedValueSet variable="num-recruits-per-dance">
      <value value="1"/>
    </enumeratedValueSet>
    <enumeratedValueSet variable="use-random-seed">
      <value value="false"/>
    </enumeratedValueSet>
    <enumeratedValueSet variable="current-random-seed">
      <value value="3770773560223156"/>
    </enumeratedValueSet>
    <enumeratedValueSet variable="persistency">
      <value value="true"/>
    </enumeratedValueSet>
  </experiment>
  <experiment name="ms-exp3-persistency-onoff" repetitions="6" runMetricsEveryStep="true">
    <setup>setup</setup>
    <go>repeat ticks-per-day [ go ]</go>
    <timeLimit steps="51"/>
    <metric>nest-energy</metric>
    <metric>experimental-state</metric>
    <metric>day-counter</metric>
    <metric>get-median-foraging-distance</metric>
    <metric>get-mean-scout-yield</metric>
    <metric>get-mean-forager-yield</metric>
    <metric>get-mean-forager-persistencies</metric>
    <metric>get-mean-scout-dance-prob</metric>
    <metric>get-mean-forager-dance-prob</metric>
    <metric>my-new-seed</metric>
    <enumeratedValueSet variable="pen-down-scout">
      <value value="false"/>
    </enumeratedValueSet>
    <enumeratedValueSet variable="initial-scouts">
      <value value="30"/>
    </enumeratedValueSet>
    <enumeratedValueSet variable="distance-food">
      <value value="1"/>
    </enumeratedValueSet>
    <enumeratedValueSet variable="patch-mean-mol">
      <value value="1"/>
    </enumeratedValueSet>
    <enumeratedValueSet variable="switch-experimental-states">
      <value value="true"/>
    </enumeratedValueSet>
    <enumeratedValueSet variable="initial-non-switch-phase">
      <value value="3"/>
    </enumeratedValueSet>
    <enumeratedValueSet variable="prop-dance-success">
      <value value="0.25"/>
    </enumeratedValueSet>
    <enumeratedValueSet variable="influx-size-dependent">
      <value value="false"/>
    </enumeratedValueSet>
    <enumeratedValueSet variable="patch-max-age">
      <value value="14"/>
    </enumeratedValueSet>
    <enumeratedValueSet variable="density-food">
      <value value="0.05"/>
    </enumeratedValueSet>
    <enumeratedValueSet variable="slider-levy-mu">
      <value value="2.4"/>
    </enumeratedValueSet>
    <enumeratedValueSet variable="exit-prob-idle-dancefloor-foragers">
      <value value="9.0E-5"/>
    </enumeratedValueSet>
    <enumeratedValueSet variable="pen-down-forager">
      <value value="false"/>
    </enumeratedValueSet>
    <enumeratedValueSet variable="initial-experimental-state">
      <value value="&quot;dancing&quot;"/>
      <value value="&quot;scouting&quot;"/>
    </enumeratedValueSet>
    <enumeratedValueSet variable="initial-recruits">
      <value value="270"/>
    </enumeratedValueSet>
    <enumeratedValueSet variable="initial-non-switch-state">
      <value value="&quot;dancing&quot;"/>
    </enumeratedValueSet>
    <enumeratedValueSet variable="exit-prob">
      <value value="0.815"/>
    </enumeratedValueSet>
    <enumeratedValueSet variable="experimental-time-frame-size">
      <value value="3"/>
    </enumeratedValueSet>
    <enumeratedValueSet variable="patch-discovery-chance">
      <value value="0.5"/>
    </enumeratedValueSet>
    <enumeratedValueSet variable="num-recruits-per-dance">
      <value value="1"/>
    </enumeratedValueSet>
    <enumeratedValueSet variable="use-random-seed">
      <value value="false"/>
    </enumeratedValueSet>
    <enumeratedValueSet variable="current-random-seed">
      <value value="3770773560223156"/>
    </enumeratedValueSet>
    <enumeratedValueSet variable="persistency">
      <value value="false"/>
      <value value="true"/>
    </enumeratedValueSet>
  </experiment>
  <experiment name="ms-test-filewriting" repetitions="1" runMetricsEveryStep="true">
    <setup>setup</setup>
    <go>repeat ticks-per-day [ go ]</go>
    <timeLimit steps="51"/>
    <metric>nest-energy</metric>
    <metric>experimental-state</metric>
    <metric>day-counter</metric>
    <metric>get-median-foraging-distance</metric>
    <metric>get-mean-scout-yield</metric>
    <metric>get-mean-forager-yield</metric>
    <metric>get-mean-forager-persistencies</metric>
    <metric>get-mean-scout-dance-prob</metric>
    <metric>get-mean-forager-dance-prob</metric>
    <metric>my-new-seed</metric>
    <enumeratedValueSet variable="pen-down-scout">
      <value value="false"/>
    </enumeratedValueSet>
    <enumeratedValueSet variable="initial-scouts">
      <value value="30"/>
    </enumeratedValueSet>
    <enumeratedValueSet variable="distance-food">
      <value value="1"/>
    </enumeratedValueSet>
    <enumeratedValueSet variable="patch-mean-mol">
      <value value="1"/>
    </enumeratedValueSet>
    <enumeratedValueSet variable="switch-experimental-states">
      <value value="true"/>
    </enumeratedValueSet>
    <enumeratedValueSet variable="initial-non-switch-phase">
      <value value="3"/>
    </enumeratedValueSet>
    <enumeratedValueSet variable="prop-dance-success">
      <value value="0.25"/>
    </enumeratedValueSet>
    <enumeratedValueSet variable="influx-size-dependent">
      <value value="false"/>
    </enumeratedValueSet>
    <enumeratedValueSet variable="patch-max-age">
      <value value="1"/>
      <value value="7"/>
      <value value="14"/>
      <value value="28"/>
    </enumeratedValueSet>
    <enumeratedValueSet variable="density-food">
      <value value="0.05"/>
    </enumeratedValueSet>
    <enumeratedValueSet variable="slider-levy-mu">
      <value value="2.4"/>
    </enumeratedValueSet>
    <enumeratedValueSet variable="exit-prob-idle-dancefloor-foragers">
      <value value="9.0E-5"/>
    </enumeratedValueSet>
    <enumeratedValueSet variable="pen-down-forager">
      <value value="false"/>
    </enumeratedValueSet>
    <enumeratedValueSet variable="initial-experimental-state">
      <value value="&quot;dancing&quot;"/>
    </enumeratedValueSet>
    <enumeratedValueSet variable="initial-recruits">
      <value value="270"/>
    </enumeratedValueSet>
    <enumeratedValueSet variable="initial-non-switch-state">
      <value value="&quot;dancing&quot;"/>
    </enumeratedValueSet>
    <enumeratedValueSet variable="exit-prob">
      <value value="0.815"/>
    </enumeratedValueSet>
    <enumeratedValueSet variable="experimental-time-frame-size">
      <value value="3"/>
    </enumeratedValueSet>
    <enumeratedValueSet variable="patch-discovery-chance">
      <value value="0.5"/>
    </enumeratedValueSet>
    <enumeratedValueSet variable="num-recruits-per-dance">
      <value value="1"/>
    </enumeratedValueSet>
    <enumeratedValueSet variable="use-random-seed">
      <value value="false"/>
    </enumeratedValueSet>
    <enumeratedValueSet variable="current-random-seed">
      <value value="3770773560223156"/>
    </enumeratedValueSet>
    <enumeratedValueSet variable="persistency">
      <value value="true"/>
    </enumeratedValueSet>
  </experiment>
</experiments>
@#$#@#$#@
@#$#@#$#@
default
0.0
-0.2 0 1.0 0.0
0.0 1 1.0 0.0
0.2 0 1.0 0.0
link direction
true
0
Line -7500403 true 150 150 90 180
Line -7500403 true 150 150 210 180

@#$#@#$#@
0
@#$#@#$#@
